# Supplementary material for: A Genome-Wide Transcriptional Analysis of Yeast-Hyphal Transition in Candida tropicalis by RNA-Seq
Source: PLoS One. 2016 Nov 16;11(11):e0166645. doi: 10.1371/journal.pone.0166645 (PMC5112795; doi:10.1371/journal.pone.0166645)
Supplement: S1 File — The genes in the file were having the same regulated trend in ZRCT 4 and 45, but have no changes or reverse trend in ZRCT52. (XLSX) [file pone.0166645.s001.xlsx]

## Sheet: Sheet1
geneID	Ctro4-yeast-VS-Ctro4-hypha	Ctro4-yeast-VS-Ctro4-hypha_log	Ctro45-yeast-VS-Ctro45-hypha	Ctro45-yeast-VS-Ctro45-hypha_log	Ctro52-yeast-VS-Ctro52-hypha	Ctro52-yeast-VS-Ctro52-hypha_log	GO_Component	GO_Function	GO_Process	Hypha_Function
CTRG_00040	Up	1.57323	Up	2.52169	-	0	GO:0016021//integral to membrane	GO:0015171//amino acid transmembrane transporter activity	GO:0003333//amino acid transmembrane transport	-
CTRG_00067	Up	1.52295	Up	1.09022	-	0	-	GO:0008237//metallopeptidase activity	GO:0006508//proteolysis	-
CTRG_00099	Up	1.23459	Up	1.61096	-	0	GO:0009986//cell surface;GO:0030445;GO:0005886//plasma membrane;GO:0005576//extracellular region	GO:0020037//heme binding	GO:0006879//cellular iron ion homeostasis;GO:0020028//hemoglobin import;GO:0044011	-
CTRG_00109	Up	1.23459	Up	1.61096	-	0	GO:0009986//cell surface;GO:0030445;GO:0005886//plasma membrane;GO:0005576//extracellular region	GO:0020037//heme binding	GO:0006879//cellular iron ion homeostasis;GO:0020028//hemoglobin import;GO:0044011	-
CTRG_00110	Up	2.35315	Up	1.35012	-	0	GO:0016021//integral to membrane	GO:0000293//ferric-chelate reductase activity	GO:0055114//oxidation-reduction process;GO:0006827//high-affinity iron ion transport	-
CTRG_00142	Up	2.93763	Up	4.28942	-	0	GO:0030446//hyphal cell wall	GO:0008785//alkyl hydroperoxide reductase activity	GO:0055114//oxidation-reduction process	-
CTRG_00156	Up	1.89581	Up	1.60428	-	0	-	GO:0030246//carbohydrate binding;GO:0004559//alpha-mannosidase activity;GO:0008270//zinc ion binding	GO:0006013//mannose metabolic process	-
CTRG_00162	Up	1.87851	Up	2.02919	-	0	-	GO:0030246//carbohydrate binding;GO:0004559//alpha-mannosidase activity;GO:0008270//zinc ion binding	GO:0006013//mannose metabolic process	-
CTRG_00177	Up	1.56866	Up	1.01572	-	0	-	-	-	-
CTRG_00199	Up	2.13677	Up	1.59944	-	0	GO:0005739//mitochondrion	GO:0004088//carbamoyl-phosphate synthase (glutamine-hydrolyzing) activity;GO:0005524//ATP binding;GO:0016740//transferase activity	GO:0006526//arginine biosynthetic process;GO:0006543//glutamine catabolic process;GO:0070409//carbamoyl phosphate biosynthetic process	-
CTRG_00265	Up	4.44556	Up	1.93312	Down	-1.5536	GO:0009986//cell surface;GO:0005886//plasma membrane;GO:0016021//integral to membrane	GO:0000293//ferric-chelate reductase activity;GO:0008823	GO:0006826//iron ion transport;GO:0055114//oxidation-reduction process	-
CTRG_00267	Up	12.989	Up	2.64789	Down	-1.48858	GO:0009986//cell surface;GO:0005886//plasma membrane;GO:0016021//integral to membrane	GO:0000293//ferric-chelate reductase activity;GO:0008823	GO:0006826//iron ion transport;GO:0055114//oxidation-reduction process	-
CTRG_00268	Up	4.01569	Up	2.83188	-	0	GO:0016021//integral to membrane;GO:0009986//cell surface;GO:0005886//plasma membrane	GO:0000293//ferric-chelate reductase activity;GO:0008823	GO:0006826//iron ion transport;GO:0055114//oxidation-reduction process	-
CTRG_00317	Up	1.15882	Up	1.07695	-	0	-	GO:0003723//RNA binding;GO:0008173//RNA methyltransferase activity	GO:0006396//RNA processing;GO:0001510//RNA methylation	-
CTRG_00409	Up	1.97366	Up	2.37601	-	0	-	-	-	-
CTRG_00590	Up	1.02782	Up	1.89587	-	0	GO:0005782//peroxisomal matrix;GO:0005634//nucleus	-	GO:0009405//pathogenesis;GO:0006979//response to oxidative stress;GO:1900445;GO:0006970//response to osmotic stress;GO:1900442;GO:0050794//regulation of cellular process;GO:1900436//positive regulation of filamentous growth of a population of unicellular organisms in response to starvation	-
CTRG_00657	Up	1.78737	Up	1.00127	-	0	-	GO:0005524//ATP binding;GO:0017111//nucleoside-triphosphatase activity	GO:0034551//mitochondrial respiratory chain complex III assembly	-
CTRG_00714	Up	1.47491	Up	1.04637	-	0	GO:0005887//integral to plasma membrane	GO:0005355//glucose transmembrane transporter activity	GO:0055085//transmembrane transport;GO:0015758//glucose transport	-
CTRG_00760	Up	1.07568	Up	1.41699	-	0	GO:0005737//cytoplasm	GO:0004822//isoleucine-tRNA ligase activity;GO:0002161//aminoacyl-tRNA editing activity;GO:0005524//ATP binding	GO:0006428//isoleucyl-tRNA aminoacylation;GO:0006450//regulation of translational fidelity	-
CTRG_00881	Up	1.52416	Up	1.14116	-	0	GO:0005759//mitochondrial matrix	GO:0003870//5-aminolevulinate synthase activity;GO:0030170//pyridoxal phosphate binding	GO:0006782//protoporphyrinogen IX biosynthetic process	-
CTRG_00890	Up	2.97959	Up	3.13736	-	0	GO:0009986//cell surface;GO:0030287//cell wall-bounded periplasmic space	GO:0003993//acid phosphatase activity	GO:0016311//dephosphorylation	-
CTRG_00923	Up	1.57215	Up	1.29069	-	0	GO:0005737//cytoplasm;GO:0005634//nucleus	GO:0003723//RNA binding;GO:0008026//ATP-dependent helicase activity;GO:0005524//ATP binding	GO:0006364//rRNA processing;GO:0000184//nuclear-transcribed mRNA catabolic process, nonsense-mediated decay	-
CTRG_00953	Up	1.12909	Up	2.36592	-	0	GO:0005951//carbamoyl-phosphate synthase complex	GO:0046872//metal ion binding;GO:0005524//ATP binding;GO:0016740//transferase activity;GO:0004088//carbamoyl-phosphate synthase (glutamine-hydrolyzing) activity	GO:0006541//glutamine metabolic process	-
CTRG_01005	Up	3.05543	Up	2.08231	-	0	-	GO:0005524//ATP binding;GO:0004055//argininosuccinate synthase activity	GO:0006526//arginine biosynthetic process	-
CTRG_01098	Up	1.06967	Up	1.15341	-	0	-	-	-	-
CTRG_01206	Up	3.8365	Up	4.46849	-	0	-	GO:0030170//pyridoxal phosphate binding;GO:0003867//4-aminobutyrate transaminase activity	GO:0009448//gamma-aminobutyric acid metabolic process	-
CTRG_01290	Up	1.15721	Up	1.63754	-	0	-	-	-	-
CTRG_01476	Up	1.10416	Up	1.07826	-	0	-	-	-	-
CTRG_01507	Up	1.00676	Up	1.6705	-	0	GO:0005887//integral to plasma membrane	GO:0005415//nucleoside:sodium symporter activity;GO:0010174//nucleoside transmembrane transporter activity, against a concentration gradient;GO:0015238//drug transmembrane transporter activity	GO:0035690//cellular response to drug;GO:0015858//nucleoside transport;GO:0006855//drug transmembrane transport	-
CTRG_01522	Up	2.00673	Up	3.49541	-	0	-	GO:0003700//sequence-specific DNA binding transcription factor activity;GO:0003677//DNA binding	GO:0006355//regulation of transcription, DNA-dependent	-
CTRG_01594	Up	1.23142	Up	1.33348	-	0	-	GO:0004410//homocitrate synthase activity	GO:0019878//lysine biosynthetic process via aminoadipic acid	-
CTRG_01747	Up	1.03236	Up	1.10528	-	0	-	-	-	-
CTRG_01813	Up	1.41776	Up	1.26855	-	0	GO:0005886//plasma membrane	-	-	-
CTRG_01850	Up	1.94096	Up	1.1646	-	0	-	GO:0004540//ribonuclease activity;GO:0003723//RNA binding	-	-
CTRG_01874	Up	1.35486	Up	1.37367	-	0	-	GO:0016746//transferase activity, transferring acyl groups	GO:0008152//metabolic process	-
CTRG_01884	Up	1.54988	Up	2.32106	-	0	-	GO:0016491//oxidoreductase activity	GO:0055114//oxidation-reduction process	-
CTRG_01928	Up	1.64987	Up	1.26857	-	0	GO:0005634//nucleus	GO:0008270//zinc ion binding;GO:0000981//sequence-specific DNA binding RNA polymerase II transcription factor activity;GO:0043565//sequence-specific DNA binding	GO:0006357//regulation of transcription from RNA polymerase II promoter;GO:0045821//positive regulation of glycolysis;GO:0045991;GO:0006012//galactose metabolic process	-
CTRG_02036	Up	1.38114	Up	1.24718	-	0	-	-	-	-
CTRG_02079	Up	1.8803	Up	1.45229	-	0	-	GO:0050660//flavin adenine dinucleotide binding;GO:0017150//tRNA dihydrouridine synthase activity	GO:0002943//tRNA dihydrouridine synthesis;GO:0055114//oxidation-reduction process	-
CTRG_02083	Up	1.13118	Up	1.12321	-	0	-	-	-	-
CTRG_02116	Up	1.2778	Up	1.18202	-	0	GO:0005739//mitochondrion	GO:0002161//aminoacyl-tRNA editing activity;GO:0004823//leucine-tRNA ligase activity;GO:0005524//ATP binding	GO:0006450//regulation of translational fidelity;GO:0006429//leucyl-tRNA aminoacylation	-
CTRG_02129	Up	1.08052	Up	1.46217	-	0	-	GO:0003924//GTPase activity;GO:0005525//GTP binding	GO:0006184//GTP catabolic process	-
CTRG_02229	Up	1.04415	Up	1.45881	-	0	GO:0009277//fungal-type cell wall	GO:0005515//protein binding	GO:0016337//cell-cell adhesion;GO:0000128//flocculation;GO:0051701//interaction with host;GO:0048518;GO:0044010;GO:0043708;GO:0036176;GO:0044182//filamentous growth of a population of unicellular organisms	-
CTRG_02238	Up	1.01522	Up	1.00035	-	0	-	GO:0046872//metal ion binding;GO:0008237//metallopeptidase activity	GO:0006508//proteolysis	-
CTRG_02292	Up	1.26888	Up	1.02749	-	0	-	-	-	-
CTRG_02293	Up	1.08973	Up	1.93387	-	0	GO:0016020//membrane	-	GO:0007155//cell adhesion	-
CTRG_02361	Up	4.19916	Up	11.2228	-	0	-	GO:0003824//catalytic activity;GO:0000287//magnesium ion binding;GO:0030976//thiamine pyrophosphate binding	GO:0008152//metabolic process	-
CTRG_02456	Up	2.79886	Up	1.20817	-	0	-	-	-	-
CTRG_02573	Up	1.69876	Up	1.47115	-	0	-	GO:0004489//methylenetetrahydrofolate reductase (NADPH) activity	GO:0035999//tetrahydrofolate interconversion;GO:0055114//oxidation-reduction process;GO:0006555//methionine metabolic process	-
CTRG_02636	Up	1.56277	Up	1.16827	-	0	-	-	-	-
CTRG_02676	Up	1.39292	Up	1.02937	-	0	GO:0005730//nucleolus	GO:0003723//RNA binding;GO:0008026//ATP-dependent helicase activity;GO:0005524//ATP binding	GO:0006364//rRNA processing	-
CTRG_02755	Up	1.27145	Up	1.02778	-	0	-	GO:0097159//organic cyclic compound binding;GO:1901363	-	-
CTRG_02886	Up	1.25043	Up	1.01229	-	0	GO:0005730//nucleolus	GO:0003723//RNA binding;GO:0008026//ATP-dependent helicase activity;GO:0005524//ATP binding	GO:0006364//rRNA processing	-
CTRG_02958	Up	1.57619	Up	1.40763	-	0	GO:0005886//plasma membrane;GO:0016021//integral to membrane	GO:0005290//L-histidine transmembrane transporter activity;GO:0015189//L-lysine transmembrane transporter activity;GO:0015181//arginine transmembrane transporter activity;GO:0016597//amino acid binding	GO:0003333//amino acid transmembrane transport;GO:0015817//histidine transport;GO:0015819//lysine transport;GO:0015809//arginine transport	-
CTRG_02972	Up	1.15787	Up	1.11049	-	0	GO:0005886//plasma membrane;GO:0016021//integral to membrane	GO:0005290//L-histidine transmembrane transporter activity;GO:0015189//L-lysine transmembrane transporter activity;GO:0015181//arginine transmembrane transporter activity;GO:0016597//amino acid binding	GO:0003333//amino acid transmembrane transport;GO:0015817//histidine transport;GO:0015819//lysine transport;GO:0015809//arginine transport	-
CTRG_02994	Up	2.34568	Up	1.47644	-	0	-	GO:0016787//hydrolase activity	-	-
CTRG_02995	Up	2.10035	Up	1.90813	-	0	GO:0000329//fungal-type vacuole membrane;GO:0009986//cell surface;GO:0005886//plasma membrane	GO:0005507//copper ion binding;GO:0004322//ferroxidase activity	GO:0055114//oxidation-reduction process;GO:0035690//cellular response to drug;GO:0001516//prostaglandin biosynthetic process;GO:0006827//high-affinity iron ion transport	filamentous growth: decreased
CTRG_03017	Up	1.02273	Up	1.34885	-	0	-	-	-	-
CTRG_03045	Up	1.41671	Up	2.71922	-	0	-	GO:0004165//dodecenoyl-CoA delta-isomerase activity	GO:0008152//metabolic process;GO:0030447//filamentous growth	-
CTRG_03123	Up	1.00351	Up	1.00224	-	0	-	-	-	-
CTRG_03178	Up	1.81072	Up	1.11199	-	0	-	GO:0004375//glycine dehydrogenase (decarboxylating) activity;GO:0030170//pyridoxal phosphate binding	GO:0006546//glycine catabolic process;GO:0055114//oxidation-reduction process	-
CTRG_03215	Up	1.20891	Up	1.12989	-	0	-	-	-	-
CTRG_03286	Up	1.08389	Up	1.0499	-	0	-	GO:0016810//hydrolase activity, acting on carbon-nitrogen (but not peptide) bonds	GO:0006807//nitrogen compound metabolic process	-
CTRG_03307	Up	1.82338	Up	1.28802	-	0	-	-	-	-
CTRG_03313	Up	3.86477	Up	2.18102	-	0	-	-	-	-
CTRG_03368	Up	1.45151	Up	1.84752	-	0	-	-	-	-
CTRG_03432	Up	2.36167	Up	1.80622	-	0	GO:0005739//mitochondrion	GO:0051287//NAD binding;GO:0003942//N-acetyl-gamma-glutamyl-phosphate reductase activity;GO:0046983//protein dimerization activity;GO:0003991//acetylglutamate kinase activity	GO:0006526//arginine biosynthetic process;GO:0016310//phosphorylation;GO:0055114//oxidation-reduction process	-
CTRG_03582	Up	1.39077	Up	1.22744	-	0	GO:0005739//mitochondrion	GO:0003746//translation elongation factor activity;GO:0003924//GTPase activity;GO:0005525//GTP binding	GO:0006414//translational elongation;GO:0006184//GTP catabolic process	-
CTRG_03684	Up	1.10228	Up	1.51225	-	0	GO:0044424//intracellular part	-	-	-
CTRG_03689	Up	4.20741	Up	1.25282	-	0	GO:0016021//integral to membrane	GO:0005506//iron ion binding;GO:0005381//iron ion transmembrane transporter activity	GO:0006827//high-affinity iron ion transport	-
CTRG_03880	Up	1.54749	Up	1.65154	-	0	-	GO:0003723//RNA binding	-	-
CTRG_03883	Up	2.09473	Up	1.22042	-	0	GO:0005622//intracellular	GO:0008270//zinc ion binding;GO:0003676//nucleic acid binding	GO:0071216;GO:0006357//regulation of transcription from RNA polymerase II promoter;GO:0006882//cellular zinc ion homeostasis;GO:0009267//cellular response to starvation;GO:0033212//iron assimilation;GO:0036170;GO:0036180;GO:1900231	-
CTRG_03910	Up	2.13394	Up	1.3574	-	0	-	GO:0046872//metal ion binding;GO:0004076//biotin synthase activity;GO:0051537//2 iron, 2 sulfur cluster binding;GO:0051539//4 iron, 4 sulfur cluster binding	GO:0009102//biotin biosynthetic process	-
CTRG_03911	Up	1.60651	Up	1.0364	-	0	GO:0005739//mitochondrion	GO:0046872//metal ion binding;GO:0051539//4 iron, 4 sulfur cluster binding;GO:0004409//homoaconitate hydratase activity	GO:0019878//lysine biosynthetic process via aminoadipic acid	-
CTRG_03927	Up	1.85657	Up	1.12779	-	0	-	GO:0004488//methylenetetrahydrofolate dehydrogenase (NADP+) activity;GO:0000166//nucleotide binding	GO:0009396//folic acid-containing compound biosynthetic process;GO:0055114//oxidation-reduction process	-
CTRG_03970	Up	1.07534	Up	1.34509	-	0	GO:0000932//cytoplasmic mRNA processing body	GO:0003723//RNA binding;GO:0008026//ATP-dependent helicase activity;GO:0005524//ATP binding	GO:0006417//regulation of translation;GO:0006397//mRNA processing;GO:0051028//mRNA transport	filamentous growth: decreased
CTRG_03978	Up	1.71264	Up	1.48821	-	0	-	GO:0050660//flavin adenine dinucleotide binding	GO:0002098//tRNA wobble uridine modification	-
CTRG_03987	Up	1.64014	Up	1.16504	-	0	GO:0005737//cytoplasm	GO:0046872//metal ion binding;GO:0005524//ATP binding;GO:0004637//phosphoribosylamine-glycine ligase activity;GO:0004641//phosphoribosylformylglycinamidine cyclo-ligase activity	GO:0009405//pathogenesis;GO:0006875//cellular metal ion homeostasis;GO:0046084//adenine biosynthetic process;GO:0006189//'de novo' IMP biosynthetic process;GO:0044182//filamentous growth of a population of unicellular organisms	hyphal growth: decreased
CTRG_04037	Up	1.11419	Up	1.25456	-	0	GO:0016021//integral to membrane	GO:0005452//inorganic anion exchanger activity	GO:0006820//anion transport	-
CTRG_04099	Up	5.75863	Up	4.91507	-	0	GO:0016021//integral to membrane	GO:0005315//inorganic phosphate transmembrane transporter activity	GO:0006817//phosphate ion transport;GO:0055085//transmembrane transport	-
CTRG_04156	Up	1.15932	Up	1.62202	-	0	-	GO:0004386//helicase activity;GO:0003677//DNA binding;GO:0005524//ATP binding	-	-
CTRG_04184	Up	2.4086	Up	2.86431	-	0	GO:0000015//phosphopyruvate hydratase complex	GO:0004634//phosphopyruvate hydratase activity;GO:0000287//magnesium ion binding	GO:0006096//glycolysis	invasive growth: decreased
CTRG_04240	Up	1.09889	Up	1.19292	-	0	GO:0016021//integral to membrane	-	GO:0055085//transmembrane transport	-
CTRG_04255	Up	1.4221	Up	1.30714	-	0	GO:0016020//membrane;GO:0005739//mitochondrion	-	-	-
CTRG_04363	Up	1.55629	Up	1.81229	-	0	-	GO:0003899//DNA-directed RNA polymerase activity;GO:0003677//DNA binding	GO:0006351//transcription, DNA-dependent	-
CTRG_04416	Up	1.8036	Up	1.05255	-	0	-	GO:0008168//methyltransferase activity	GO:0032259//methylation	-
CTRG_04438	Up	1.10748	Up	1.02986	-	0	-	GO:0004527//exonuclease activity;GO:0030697//S-adenosylmethionine-dependent tRNA (m5U54) methyltransferase activity	GO:0001510//RNA methylation;GO:0008033//tRNA processing	-
CTRG_04465	Up	1.42467	Up	1.03159	-	0	-	GO:0004775//succinate-CoA ligase (ADP-forming) activity;GO:0000166//nucleotide binding;GO:0048037//cofactor binding;GO:0003878//ATP citrate synthase activity;GO:0004776//succinate-CoA ligase (GDP-forming) activity	GO:0008152//metabolic process	-
CTRG_04470	Up	1.85889	Up	2.01564	-	0	GO:0043229//intracellular organelle	-	GO:0006979//response to oxidative stress	-
CTRG_04498	Up	1.51617	Up	1.51846	-	0	GO:0005737//cytoplasm	GO:0003743//translation initiation factor activity	GO:0006413//translational initiation	-
CTRG_04551	Up	1.65311	Up	1.69349	-	0	-	GO:0008168//methyltransferase activity	GO:0006412//translation;GO:0032259//methylation	-
CTRG_04584	Up	1.03365	Up	1.03986	-	0	GO:0016021//integral to membrane	-	GO:0055085//transmembrane transport	-
CTRG_04587	Up	2.23719	Up	1.4451	-	0	-	GO:0009013//succinate-semialdehyde dehydrogenase [NAD(P)+] activity	GO:0009450//gamma-aminobutyric acid catabolic process;GO:0055114//oxidation-reduction process	-
CTRG_04618	Up	2.53263	Up	1.82312	-	0	-	GO:0004034//aldose 1-epimerase activity;GO:0000166//nucleotide binding;GO:0003978//UDP-glucose 4-epimerase activity;GO:0050662//coenzyme binding;GO:0030246//carbohydrate binding	GO:0060257//negative regulation of flocculation;GO:0019388//galactose catabolic process;GO:0042149//cellular response to glucose starvation;GO:0034599//cellular response to oxidative stress;GO:1900429;GO:0001403//invasive growth in response to glucose limitation;GO:0009272//fungal-type cell wall biogenesis;GO:0044237//cellular metabolic process	filamentous growth: increased
CTRG_04712	Up	1.41545	Up	2.02499	-	0	-	GO:0004316//3-oxoacyl-[acyl-carrier-protein] reductase (NADPH) activity;GO:0008874//gluconate 5-dehydrogenase activity;GO:0000166//nucleotide binding	GO:0055114//oxidation-reduction process	-
CTRG_04722	Up	2.49354	Up	3.24793	-	0	-	-	-	-
CTRG_04905	Up	3.3015	Up	2.0992	-	0	-	-	-	-
CTRG_04909	Up	2.16619	Up	2.54956	-	0	GO:0016021//integral to membrane	GO:0022857//transmembrane transporter activity	GO:0036170;GO:0036180;GO:0055085//transmembrane transport;GO:0071216;GO:0009267//cellular response to starvation	-
CTRG_04964	Up	2.21778	Up	1.85883	-	0	GO:0016020//membrane	GO:0015506//nucleoside:hydrogen symporter activity	GO:0015858//nucleoside transport;GO:0055085//transmembrane transport	-
CTRG_04985	Up	2.05602	Up	1.35543	-	0	GO:0005886//plasma membrane;GO:0016021//integral to membrane	GO:0015238//drug transmembrane transporter activity	GO:0015848//spermidine transport;GO:0015833//peptide transport;GO:0006855//drug transmembrane transport;GO:0071216;GO:0015903	-
CTRG_05143	Up	3.00812	Up	2.02775	-	0	-	-	GO:0035690//cellular response to drug	-
CTRG_05144	Up	3.56901	Up	1.66672	-	0	-	-	-	-
CTRG_05199	Up	1.45606	Up	1.21071	-	0	-	-	-	-
CTRG_05419	Up	1.85279	Up	1.05991	-	0	-	GO:0030170//pyridoxal phosphate binding;GO:0008168//methyltransferase activity;GO:0004372//glycine hydroxymethyltransferase activity	GO:0006563//L-serine metabolic process;GO:0035999//tetrahydrofolate interconversion;GO:0032259//methylation;GO:0006544//glycine metabolic process	invasive growth: decreased
CTRG_05420	Up	2.1005	Up	3.79732	-	0	GO:0009986//cell surface;GO:0016021//integral to membrane	-	-	-
CTRG_05461	Up	1.53293	Up	1.07876	-	0	-	-	-	-
CTRG_05710	Up	1.48228	Up	1.07229	-	0	-	GO:0004755//saccharopine dehydrogenase (NADP+, L-glutamate-forming) activity;GO:0000166//nucleotide binding	GO:0055114//oxidation-reduction process	-
CTRG_05756	Up	1.2136	Up	1.04156	-	0	-	-	-	-
CTRG_05838	Up	1.02126	Up	1.86488	-	0	GO:0009986//cell surface;GO:0009277//fungal-type cell wall	-	-	-
CTRG_05854	Up	2.46778	Up	1.29839	-	0	-	GO:0030170//pyridoxal phosphate binding;GO:0004015//adenosylmethionine-8-amino-7-oxononanoate transaminase activity	GO:0009102//biotin biosynthetic process	-
CTRG_06104	Up	1.11868	Up	1.03504	-	0	-	-	-	-
CTRG_06202	Up	2.07973	Up	11.9106	-	0	-	-	-	-
CTRG_06232	Up	1.35209	Up	1.28446	-	0	-	-	-	-
CTRG_01185	Down	-1.93836	Down	-1.89485	-	0	-	GO:0008972//phosphomethylpyrimidine kinase activity;GO:0003700//sequence-specific DNA binding transcription factor activity	GO:0006355//regulation of transcription, DNA-dependent;GO:0009228//thiamine biosynthetic process;GO:0016310//phosphorylation	-
CTRG_04358	Down	-2.88869	Down	-1.1577	-	0	-	GO:0004767//sphingomyelin phosphodiesterase activity	-	-
