# Supplementary material for: A Genome-Wide Transcriptional Analysis of Yeast-Hyphal Transition in Candida tropicalis by RNA-Seq
Source: PLoS One. 2016 Nov 16;11(11):e0166645. doi: 10.1371/journal.pone.0166645 (PMC5112795; doi:10.1371/journal.pone.0166645)
Supplement: S2 File — According to the Candida Hypha Growth Database build in this study, which contains 904 hyphal-related genes, 331 genes were totally identified in C. tropicalis isolate, ZRCT4. The genes displayed differentially expressed trend in ZRCT 52 were highlighted, and those genes might be excluded in further study. (XLSX) [file pone.0166645.s002.xlsx]

## Sheet: Hyhal_related gene in C.tro
Gene ID in C.tro	Differentiated expression	Description	Reference gene	Expression in hyphal	Gene Name	C.alb Hyphal-related Homo Gene
CTRG_00004		filamentous growth: increased. Ammonium permease and regulator of nitrogen starvation-induced filamentation; 11 predicted transmembrane regions; in low nitrogen cytoplasmic C-terminus activates Ras/cAMP and MAPK signal transduction pathways to induce filamentation	C4_00430W_A (C.albicans)	Conserved	MEP2	orf19.5672
CTRG_00022	✓	invasive growth: decreased. Ortholog(s) have mitochondrion localization	C4_02160C_A (C.albicans)	Conserved	C4_02160C_A
CTRG_00056	✓	hyphal growth: absent. Predicted type 2C protein phosphatase, ser/thr-specific; required for hyphal growth; transcript induced by stress; flow model biofilm induced; Spider biofilm induced	C4_00960W_A (C.albicans)	Up	PTC8
CTRG_00117	✓	hyphal growth: normal. Na+/H+ antiporter; required for wild-type growth, cell morphology, and virulence in a mouse model of systemic infection; not transcriptionally regulated by NaCl; fungal-specific (no human or murine homolog)	C4_00040W_A (C.albicans)	Up	CNH1
CTRG_00159		hyphal growth: delayed. Cytosolic copper- and zinc-containing superoxide dismutase; role in protection from oxidative stress; required for full virulence; alkaline induced by Rim101; induced by human blood; rat catheter, flow model and Spider biofilm repressed	C4_02320C_A (C.albicans)	Conserved	SOD1	orf19.2770.1
CTRG_00191		germ tube formation: decreased. Putative rRNA processing protein; Hap43-induced; repressed in core stress response	C4_01450W_A (C.albicans)	Conserved	PWP1
CTRG_00218		invasive growth: decreased. Phosphoribosylpyrophosphate synthetase; enzyme of purine, pyrimidine, histidine, and tryptophan biosynthesis; essential; flucytosine induced; macrophage/pseudohyphal-induced	C2_02510W_A (C.albicans)	Conserved	PRS1
CTRG_00220		invasive growth: decreased. Protein with a dienelactone hydrolase domain; Hap43-repressed gene	C4_01800W_A (C.albicans)	Conserved	C4_01800W_A
CTRG_00224		filamentous growth: decreased. Dolichol-phosphate mannose synthase subunit, essential for enzyme activity; flow model biofilm repressed	C4_01920W_A (C.albicans)	Conserved	DPM3
CTRG_00243		hyphal growth: normal. Major carnitine acetyl transferase; intracellular acetyl-CoA transport; localized in peroxisomes and mitochondria; induced in macrophages; Hog1-repressed; stationary phase enriched; farnesol-upregulated in biofilm; Spider biofilm induced	C4_02020W_A (C.albicans)	Conserved	CAT2
CTRG_00301		invasive growth: decreased. Dicarboxylic acid transporter; regulated by glucose repression; induced by Rgt1; disruptants not obtained by UAU1 method; rat catheter and Spider biofilm induced	C4_04030W_A (C.albicans)	Conserved	JEN2
CTRG_00345		filamentous growth: decreased. Protein required for wild-type filamentation; has oxysterol binding protein domain and pleckstrin homology motif; overproducton suppresses cph1 homozygous null filamnetation defect; similar to S. cerevisiae Osh3p	C4_03590C_A (C.albicans)	Conserved	OSH3
CTRG_00418		invasive growth: decreased. Septin, required for wild-type cell, hyphal, or chlamydospore morphology; role in virulence and kidney tissue invasion in mouse infection; forms ring at sites of cell division and filaments in mature chlamydospore; Spider biofilm repressed	CR_04570C_A (C.albicans)	Conserved	CDC10
CTRG_00465		invasive growth: decreased. Ortholog(s) have SNAP receptor activity and role in Golgi to vacuole transport, intra-Golgi vesicle-mediated transport, vacuole fusion, non-autophagic, vesicle fusion	C3_03400C_A (C.albicans)	Conserved	VTI1
CTRG_00469		germ tube formation: normal. Functional homolog of S. cerevisiae Shr3p, which is a chaperone specific for amino acid permeases; localized to ER; required for wild-type amino-acid responsive hyphal growth and for mouse systemic virulence; regulated by Gcn2p and Gcn4p	C4_03390W_A (C.albicans)	Conserved	CSH3
CTRG_00490		invasive growth: decreased. Subunit of the RNA polymerase II mediator complex; involved in control of filamentous growth and Spider biofilm formation; rat catheter biofilm repressed	C4_02840C_A (C.albicans)	Conserved	MED20
CTRG_00575		filamentous growth: decreased. Putative nucleolar complex protein; Hap43-induced; transposon mutation affects filamentous growth; mutation confers hypersensitivity to 5-fluorouracil (5-FU), tubercidin (7-deazaadenosine); repressed in core stress response	CR_05520W_A (C.albicans)	Conserved	NOC2
CTRG_00582		invasive growth: decreased. Protein of unknown function; Hap43-repressed; Spider biofilm repressed	CR_05450C_A (C.albicans)	Conserved	CR_05450C_A
CTRG_00583		invasive growth: decreased. Putative 3-hydroxyanthranilic acid dioxygenase, involved in NAD biosynthesis; Hap43p-repressed gene	CR_05440W_A (C.albicans)	Conserved	CR_05440W_A
CTRG_00606		germ tube formation: delayed. Protein phosphatase Z; type 1 family serine/threonine specific protein phosphatase involved in cation homeostasis and cell wall integrity	CR_06420W_A (C.albicans)	Conserved	PPZ1
CTRG_00630		filamentous growth: increased. Protein similar to S. cerevisiae Arc40; involved in actin filament organization in S. cerevisiae; transposon mutation affects filamentous growth; rat catheter and Spider biofilm repressed	CR_06180W_A (C.albicans)	Conserved	ARC40
CTRG_00641		invasive growth: decreased. Ortholog(s) have role in ER-associated ubiquitin-dependent protein catabolic process	CR_05800C_A (C.albicans)	Conserved	CR_05800C_A
CTRG_00643		filamentous growth: decreased. Vacuolar H(+)-ATPase; protein present in exponential and stationary growth phase yeast cultures; plasma membrane localized; amphotericin B repressed, caspofungin repressed	CR_05780W_A (C.albicans)	Conserved	VMA2
CTRG_00649		germ tube formation: increased. Trehalose-6-phosphate synthase; role in hyphal growth and virulence in mouse systemic infection; induced in presence of human neutrophils; macrophage/pseudohyphal-repressed after 16h; stationary phase enriched protein; Hap43-repressed	CR_05720W_A (C.albicans)	Conserved	TPS1	orf19.6640
CTRG_00650		hyphal growth: abnormal. Cyclin-dependent protein kinase; interacts with regulatory subunit Cyb1; determination of cell morphology during the cell cycle; phosphorylated mostly by Swe1 and phosphorylation is regulated by Hsl1; 5'-UTR intron; Spider biofilm repressed	CR_06050W_A (C.albicans)	Conserved	CDC28
CTRG_00659		filamentous growth: increased. MAP kinase required for wild-type efficiency of mating; component of the signal transduction pathway that regulates mating; ortholog of S. cerevisiae Fus3; induced by Cph1, pheromone; transposon mutation affects filamentous growth	CR_05940W_A (C.albicans)	Conserved	CEK2
CTRG_00663	✓	invasive growth: decreased. Putative nonsense-mediated mRNA decay protein; repressed in core stress response; repressed by prostaglandins	CR_06720W_A (C.albicans)	Up	NMD3
CTRG_00664		invasive growth: decreased. Histone acetyltransferase; required for hyphen elongation and cell wall organization; mutation confers hypersensitivity to 5-fluorouracil (5-FU)	CR_06710C_A (C.albicans)	Conserved	GCN5
CTRG_00676	✓	invasive growth: decreased. Putative histone H3; farnesol regulated; Hap43-induced; rat catheter and Spider biofilm repressed	CR_06810W_A (C.albicans)	Conserved	HHT2
CTRG_00770		filamentous growth: decreased. Putative serine/threonine protein kinase; mutation confers hypersensitivity to amphotericin B	CR_03290C_A (C.albicans)	Conserved	IME2
CTRG_00793		invasive growth: decreased. Putative G4 nucleic acid binding protein; macrophage/pseudohyphal-repressed; protein enriched in stationary phase yeast-form cultures; Spider biofilm repressed	CR_03060W_A (C.albicans)	Conserved	ARC1
CTRG_00823		filamentous growth: decreased. Putative histone deacetylase; involved in regulation of white-opaque switch; Spider biofilm repressed	C3_07000W_A (C.albicans)	Conserved	RPD31
CTRG_00843	✓	hyphal growth: decreased. Gal4p family zinc-finger transcription factor with similarity to S. cerevisiae Asg1p	CR_02560C_A (C.albicans)	Up	ASG1
CTRG_00845		germ tube formation: increased. F-box subunit of SCF(CDC	CR_01680C_A (C.albicans)	Conserved	CDC4	orf19.2559
CTRG_00885	✓	invasive growth: decreased. S. pombe ortholog SPAC2C4.06c is a predicted tRNA (cytosine-5-)-methyltransferase; Spider biofilm induced	CR_02030C_A (C.albicans)	Up	CR_02030C_A
CTRG_00891		filamentous growth: increased. Protein involved in homologous recombination and DNA repair; flucytosine induced; slow growth and increased white-to-opaque switching frequency in null mutant	CR_02200C_A (C.albicans)	Conserved	RAD51
CTRG_00892	✓	hyphal growth: decreased. Zn2-Cys6 transcription factor; regulates iron uptake; negatively regulated by Sfu1p, positively regulated by Tbf1; promotes virulence in mice; mutants display decreased colonization of mouse kidneys; Spider biofilm induced	CR_02190C_A (C.albicans)	Conserved	SEF1
CTRG_00896	✓	filamentous growth: decreased. Cytoplasmic glutathione S-transferase; regulated by Nrg1, Tup1; induced in core stress response, in cyr1 or ras1 mutant (yeast or hyphal cells); Tn mutation affects filamentous growth; stationary phase enriched; Spider biofilm induced	CR_02130W_A (C.albicans)	Up	ECM4
CTRG_00897	✓	hyphal growth: decreased. RAS-related protein; GTP/GDP cycling required for wild-type polar bud site selection, hyphal growth guidance; role in systemic virulence in mouse; geranylgeranylation predicted; suppresses S. cerevisiae cdc24-4 mutant heat sensitivity	CR_02140W_A (C.albicans)	Conserved	RSR1
CTRG_00929		hyphal growth: decreased rate. Regulator of the type 1 protein phosphatase Glc7p activity, involved in control of morphogenesis, progression through the cell cycle and response to DNA damage	CR_01610C_A (C.albicans)	Conserved	SHP1
CTRG_00979	✓	hyphal growth: absent. Putative ceramide synthase component; Hap43p-repressed gene; amphotericin B repressed	CR_01060W_A (C.albicans)	Conserved	LAG1
CTRG_00995		invasive growth: decreased. Cell wall protein, ortholog of S. cerevisiae Tma19p (Ykl065cp)	CR_00860C_A (C.albicans)	Conserved	TMA19
CTRG_01071	✓	invasive growth: decreased. MAP kinase; role in biofilm formation, contact-induced invasive filamentation, systemic virulence in mouse, cell wall structure/maintenance, caspofungin response; phosphorylated on surface contact, membrane perturbation, or cell wall stress	CR_00120C_A (C.albicans)	Conserved	MKC1	orf19.7523
CTRG_01100		invasive growth: decreased. GPI-anchored cell surface protein of unknown function; Hap43p-repressed gene; fluconazole-induced; possibly an essential gene, disruptants not obtained by UAU1 method	C2_00100C_A (C.albicans)	Conserved	PGA52
CTRG_01115		invasive growth: increased. Putative DNA polymerase epsilon subunit D; null mutant is viable but slow-growing and displays abnormal invasive growth on SD and YPD media; Spider biofilm repressed	C2_00430C_A (C.albicans)	Conserved	DPB4
CTRG_01119		filamentous growth: abnormal. Putative 4a-hydroxytetrahydrobiopterin dehydratase; transposon mutation affects filamentous growth; flow model biofilm induced; Spider biofilm induced	C2_00480C_A (C.albicans)	Conserved	PHHB
CTRG_01122		filamentous growth: absent. N-linked mannoprotein of cell wall and membrane; possible signal transducer; role in hyphal growth and HWP1 induction in alkaline pH; GPI modification predicted; dfg5 dcw1 double mutant is inviable; caspofungin-induced, fungal-specific	C2_00520W_A (C.albicans)	Conserved	DFG5
CTRG_01159		hyphal growth: normal. Protein similar to S. cerevisiae Vps24p, which is a member of the ESCRT III protein sorting complex; downregulated upon adherence to polystyrene	C2_00930C_A (C.albicans)	Conserved	VPS24
CTRG_01176		invasive growth: decreased. Ortholog(s) have cytosol, nucleus localization	C2_03260W_A (C.albicans)	Conserved	C2_03260W_A
CTRG_01181		hyphal growth: increased. MAP kinase of osmotic-, heavy metal-, and core stress response; role in regulation of glycerol, D-arabitol in response to stress; phosphorylated in response to H2O2 (Ssk1-dependent) or NaCl; mutant induces protective mouse immune response	C2_03330C_A (C.albicans)	Conserved	HOG1	orf19.895
CTRG_01233		germ tube formation: normal. B-type mitotic cyclin (cyclin-dependent protein kinase regulatory subunit); essential; required for wild-type mitotic exit; role in cell polarization; interacts with catalytic subunit Cdk1; Spider biofilm repressed	C2_01410C_A (C.albicans)	Conserved	CLB2	orf19.1446
CTRG_01241		invasive growth: decreased. Putative RNA polymerase transcription factor TFIIH core component; possibly an essential gene, disruptants not obtained by UAU1 method	C2_01490C_A (C.albicans)	Conserved	C2_01490C_A
CTRG_01299		invasive growth: decreased. Similar to Hsp70 family chaperones; role in translocation of proteins into the ER; induced in high iron; protein present in exponential and stationary growth phase yeast cultures; flow model and Spider biofilm repressed	C2_01120W_A (C.albicans)	Conserved	KAR2
CTRG_01300		hyphal growth: decreased. Protein kinase A regulatory subunit; required for nuclear localization of Tpk1; physically interacts with Tpk1; essential; apoptosis-regulated; bcy1 heterozygous or bcy1 tpk2 mutant has filamentous growth defect	C2_01110C_A (C.albicans)	Conserved	BCY1
CTRG_01309	✓	filamentous growth: increased. Ribonucleotide reductase large subunit; induced in low iron; transposon mutation affects filamentous growth; farnesol upregulated in biofilm; regulated by cell cycle, tyrosol, cell density; regulated by Sef1, Sfu1, and Hap43	C2_03160C_A (C.albicans)	Conserved	RNR1
CTRG_01321		filamentous growth: increased. Putative phosphatidylinositol-specific phospholipase C (PI-PLC); predicted type 2 membrane protein; no S. cerevisiae ortholog; role in, and regulated by, filamentation, Hap43p; almost identical to orf19.5797	C2_02600C_A (C.albicans)	Conserved	FGR22
CTRG_01330		invasive growth: decreased. NAD-aldehyde dehydrogenase; decreased expression in fluconazole-resistant isolate, or in hyphae; biofilm induced; fluconazole-downregulated; protein abundance is affected by URA3 expression in the CAI-4 strain; stationary phase enriched	C2_02970C_A (C.albicans)	Conserved	ALD5
CTRG_01331	✓	invasive growth: decreased. NAD-aldehyde dehydrogenase; decreased expression in fluconazole-resistant isolate, or in hyphae; biofilm induced; fluconazole-downregulated; protein abundance is affected by URA3 expression in the CAI-4 strain; stationary phase enriched	C2_02970C_A (C.albicans)	Conserved	ALD5
CTRG_01335	✓	invasive growth: decreased. NAD-aldehyde dehydrogenase; decreased expression in fluconazole-resistant isolate, or in hyphae; biofilm induced; fluconazole-downregulated; protein abundance is affected by URA3 expression in the CAI-4 strain; stationary phase enriched	C2_02970C_A (C.albicans)	Conserved	ALD5
CTRG_01336		invasive growth: decreased. NAD-aldehyde dehydrogenase; decreased expression in fluconazole-resistant isolate, or in hyphae; biofilm induced; fluconazole-downregulated; protein abundance is affected by URA3 expression in the CAI-4 strain; stationary phase enriched	C2_02970C_A (C.albicans)	Conserved	ALD5
CTRG_01342		invasive growth: decreased. NAD-aldehyde dehydrogenase; decreased expression in fluconazole-resistant isolate, or in hyphae; biofilm induced; fluconazole-downregulated; protein abundance is affected by URA3 expression in the CAI-4 strain; stationary phase enriched	C2_02970C_A (C.albicans)	Conserved	ALD5
CTRG_01371		filamentous growth: increased. Putative phosphatidylinositol-specific phospholipase C (PI-PLC); predicted type 2 membrane protein; no S. cerevisiae ortholog; role in, and regulated by, filamentation, Hap43p; almost identical to orf19.5797	C2_02600C_A (C.albicans)	Conserved	FGR22
CTRG_01387		invasive growth: decreased. Protein involved in chromatin assembly and disassembly; ortholog of S. cerevisiae Pob3; transposon mutation affects filamentous growth; rat catheter biofilm repressed	C2_02380W_A (C.albicans)	Conserved	POB3	orf19.1560
CTRG_01399		invasive growth: decreased. Phosphoribosylpyrophosphate synthetase; enzyme of purine, pyrimidine, histidine, and tryptophan biosynthesis; essential; flucytosine induced; macrophage/pseudohyphal-induced	C2_02510W_A (C.albicans)	Conserved	PRS1
CTRG_01449	✓	invasive growth: decreased. Protein kinase; involved in growth control, cell size, resistance to rapamycin, cations, chlamydospore formation, filamentous growth under some conditions, and virulence; prevents hyphal growth in hypoxia at high CO2; Spider biofilm induced	C2_03940C_A (C.albicans)	Up	SCH9
CTRG_01460		filamentous growth: decreased. Pyruvate kinase at yeast cell surface; Gcn4/Hog1/GlcNAc regulated; Hap43/polystyrene adherence induced; repressed by phagocytosis/farnesol; hyphal growth role; stationary phase enriched; flow model biofilm induced; Spider biofilm repressed	C2_05460W_A (C.albicans)	Conserved	CDC19	orf19.3575
CTRG_01473		invasive growth: decreased. Putative RNA polymerase; protein level decreases in stationary phase cultures; Hap43p-induced gene	C2_05340C_A (C.albicans)	Conserved	RPC40
CTRG_01500		hyphal growth: normal. Protein mannosyltransferase; required for WT cell wall composition and virulence in mice; roles in hyphal growth and drug sensitivity; one of 5 family members; Axl2 a substrate; Spider biofilm repressed; Bcr1-repressed in RPMI a/a biofilm	C2_06100W_A (C.albicans)	Conserved	PMT4	orf19.4109
CTRG_01568		hyphal growth: normal. Putative subunit of the V-ATPase complex, which is involved in control of vacuolar pH; highly similar to S. cerevisiae Vma7p; interacts with phosphatidylinositol 3-kinase Vps34p	C2_04150C_A (C.albicans)	Conserved	VMA7
CTRG_01570		invasive growth: decreased. Putative mitochondrial carrier family transporter; rat catheter biofilm induced	C2_04180C_A (C.albicans)	Conserved	C2_04180C_A
CTRG_01576		hyphal growth: decreased. Protein of RAM cell wall integrity signaling network; involved in regulation of Ace2 activity and cellular morphogenesis; role in cell separation, azole sensitivity; required for hyphal growth	C2_04240C_A (C.albicans)	Conserved	HYM1
CTRG_01603		filamentous growth: absent. Nicotinamide adenine dinucleotide dehydrogenase complex I subunit of the mitochondrial electron transport chain; required for wild-type filamentous growth; alkaline repressed; Hap43-repressed; Spider biofilm repressed	C2_04550C_A (C.albicans)	Conserved	NDH51
CTRG_01631		invasive growth: decreased. C2H2 transcription factor; Hap43-induced; rat catheter and Spider biofilm induced	C2_04860W_A (C.albicans)	Conserved	PZF1
CTRG_01635		invasive growth: decreased. MFS inositol transporter; uptake of exogenous inositol; 12 transmembrane motifs; expressed in rich medium; fluconazole, caspofungin repressed; possibly essential (UAU1 method); flow model, rat catheter and Spider biofilm induced	C2_04940C_A (C.albicans)	Conserved	ITR1
CTRG_01644		hyphal growth: abnormal. Putative Rho family GTPase; possible substrate of protein farnesyltransferase and geranylgeranyltransferase type I; greater transcription in hyphal form than yeast form; plasma membrane-localized	C2_05030C_A (C.albicans)	Conserved	RHO3	orf19.3534
CTRG_01700		invasive growth: decreased. Plasma membrane protein; repressed by nitric oxide	C2_07550W_A (C.albicans)	Conserved	C2_07550W_A
CTRG_01724	✓	hyphal growth: absent. Vacuolar aspartic proteinase; transcript equivalent in yeast-form and mycelial cells but is elevated at lower growth temperatures; upregulated iby human neutrophils; protein enriched in stationary phase; Spider biofilm induced	C2_07400C_A (C.albicans)	Conserved	2016-04-01
CTRG_01736		hyphal growth: abnormal. cAMP-dependent protein kinase catalytic subunit; isoform of Tpk1; needed for epithelial cell damage, engulfment and oral (not systemic) virulence in mice; control of morphogenesis and stress response; rat catheter, Spider biofilm repressed	C2_07210C_A (C.albicans)	Conserved	TPK2
CTRG_01744		invasive growth: decreased. Predicted MAP kinase-activated protein kinase, similar to S. cerevisiae serine/threonine protein kinase Rck2p; induced by osmotic stress via Hog1p; macrophage/pseudohyphal-repressed; mutants are sensitive to rapamycin	C2_07130C_A (C.albicans)	Conserved	RCK2
CTRG_01783		filamentous growth: decreased. Inosine monophosphate (IMP) dehydrogenase; enzyme of GMP biosynthesis; target of mycophenolic acid and mizoribine monophosphate; antigenic during infection; repressed in core stress response; snoRNA snR54 encoded within IMH3 intron	C2_06390C_A (C.albicans)	Conserved	IMH3
CTRG_01807		invasive growth: decreased. Mitochondrial carrier family member, involved in iron homeostasis; putative membrane transporter localized to the mitochondrial membrane; transcription under control of Atf2p; regulated by Sef1p, Sfu1p, and Hap43p	C2_08070C_A (C.albicans)	Conserved	MRS4
CTRG_01844		invasive growth: decreased. Putative NEDD4 family E3 ubiquitin ligase; induced during infection of murine kidney, compared to growth in vitro; has murine homolog; possibly an essential gene, disruptants not obtained by UAU1 method	C2_08500W_A (C.albicans)	Conserved	RSP5
CTRG_01877		filamentous growth: decreased. Pescadillo homolog required for yeast cell growth, lateral yeast growth on filamentous cells and virulence in mice; hyphal cells grow normally in mutant; mutation confers hypersensitivity to 5-fluorocytosine, 5-fluorouracil, tubercidin	C2_09320C_A (C.albicans)	Conserved	PES1
CTRG_01883		filamentous growth: decreased. Vacuolar Rab small monomeric GTPase involved in vacuolar biogenesis; involved in filamentous growth and virulence	C2_06910W_A (C.albicans)	Conserved	YPT72
CTRG_01910	✓	hyphal growth: decreased. P-type calcium-transporting ATPase, involved in control of calcium homeostasis, response to ER stress, hyphal growth, biofilm formation and virulence	C2_06540C_A (C.albicans)	Conserved	SPF1
CTRG_01911		hyphal growth: decreased. P-type calcium-transporting ATPase, involved in control of calcium homeostasis, response to ER stress, hyphal growth, biofilm formation and virulence	C2_06540C_A (C.albicans)	Conserved	SPF1
CTRG_01979		invasive growth: decreased. Protein of unknown function; transcript regulated by Mig1 and Tup1	C2_09780C_A (C.albicans)	Conserved	C2_09780C_A
CTRG_02007		hyphal growth: abnormal. Plasma membrane t-SNARE; involved in fusion of secretory vesicles at the plasma membrane	C2_09740W_A (C.albicans)	Conserved	SSO2
CTRG_02015		invasive growth: decreased. Protein similar to S. cerevisiae meiosis-specific, spore-wall-localized protein Ssp2p, which is required for wild-type outer spore wall formation in S. cerevisiae; possibly an essential gene (UAU1 method); Hap43p-repressed	C2_10320C_A (C.albicans)	Conserved	C2_10320C_A
CTRG_02024		invasive growth: decreased. Predicted malate dehydrogenase; farnesol regulated; protein present in exponential and stationary growth phase yeast; Hap43p-repressed gene	C2_10480W_A (C.albicans)	Conserved	MDH1-3
CTRG_02041	✓	invasive growth: decreased. Putative RNA polymerase III subunit C11; repressed in core caspofungin response; Spider biofilm induced	C2_10770W_A (C.albicans)	Conserved	RPC11
CTRG_02058		invasive growth: decreased. Protein of unknown function; transcript regulated by Mig1 and Tup1	C2_09780C_A (C.albicans)	Conserved	C2_09780C_A
CTRG_02064		hyphal growth: abnormal. RAS signal transduction GTPase; regulates cAMP and MAP kinase pathways; role in hyphal induction, virulence, apoptosis, heat-shock sensitivity; nonessential; plasma membrane-localized; complements viability of S. cerevisiae ras1 ras2 mutant	C2_10210C_A (C.albicans)	Conserved	RAS1
CTRG_02114		invasive growth: decreased. Putative phosphatidylinositol transfer protein; possibly an essential gene, disruptants not obtained by UAU1 method	C6_03470W_A (C.albicans)	Conserved	C6_03470W_A
CTRG_02131		germ tube formation: normal. Alpha-1,2-mannosyl transferase; predicted type II Golgi membrane protein; adds 2nd mannose during cell-wall mannoprotein biosynthesis; required for wild-type virulence and adherence to epithelial cells; Hap43-induced	C3_01810C_A (C.albicans)	Conserved	MNT1	orf19.1663
CTRG_02133		germ tube formation: normal. Alpha-1,2-mannosyl transferase; predicted type II Golgi membrane protein; adds 2nd mannose during cell-wall mannoprotein biosynthesis; required for wild-type virulence and adherence to epithelial cells; Hap43-induced	C3_01810C_A (C.albicans)	Conserved	MNT1	orf19.1665
CTRG_02140		invasive growth: absent. Putative GPI anchored cell wall glycosidase; role in adhesion, hyphal growth on Spider (not serum) medium; chitin-binding, glycosyl hydrolase domains; induced during cell wall regeneration; mRNA in yeast-form cells; Spider biofilm induced	C3_01730C_A (C.albicans)	Conserved	UTR2
CTRG_02143	✓	invasive growth: increased. Cullin, a scaffold subunit of the SCF ubiquitin-ligase complexes; depletion leads to increased filamentous growth and premature cell death	C3_01700W_A (C.albicans)	Conserved	CDC53
CTRG_02172		hyphal growth: decreased. Putative NADH-ubiquinone oxidoreductase; in detergent-resistant membrane fraction (possible lipid raft component); predicted N-terminal acetylation; nitric oxide-repressed; plasma membrane-localized; protein decreases in stationary phase	C3_01410C_A (C.albicans)	Conserved	ALI1
CTRG_02175		hyphal growth: decreased. Orotidine-5'-phosphate decarboxylase; pyrimidine biosynthesis; gene used as genetic marker; decreased expression when integrated at ectopic chromosomal locations can cause defects in hyphal growth and virulence; Spider biofilm repressed	C3_01350C_A (C.albicans)	Conserved	URA3
CTRG_02191		invasive growth: decreased. Phosphatidylinositol-4-phosphate 5-kinase; activity induced by phosphatidic acid (Pld1 product); macrophage/pseudohyphal-repressed; mRNA binds to She3, localized to yeast cell buds and hyphal tips; Hap43-induced; Spider biofilm induced	C3_01160W_A (C.albicans)	Conserved	MSS4
CTRG_02208		filamentous growth: decreased. Protein phosphatase of the Type 2A-related family (serine/threonine-specific) involved in control of filamentous growth and virulence	C4_05050C_A (C.albicans)	Conserved	PPG1
CTRG_02217		germ tube formation: normal. N-acetylglucosamine (GlcNAc)-specific transporter; role in GlcNAc (but not serum) induced hyphal growth; localizes to plasma membrane; induced by GlcNAc, macrophage engulfment; 12 transmembrane, major facilitator superfamily	C3_00650W_A (C.albicans)	Conserved	NGT1
CTRG_02226		hyphal growth: abnormal. TSA/alkyl hydroperoxide peroxidase C (AhPC) family protein; similar to thiol-dependent peroxidases of oxidative stress signaling; antigenic; hyphal surface, nucleus; yeast-form nucleus, cytoplasm; biofilm, phagocytosis, peroxide induced	C3_06180C_A (C.albicans)	Conserved	TSA1
CTRG_02243		hyphal growth: abnormal. TSA/alkyl hydroperoxide peroxidase C (AhPC) family protein; similar to thiol-dependent peroxidases of oxidative stress signaling; antigenic; hyphal surface, nucleus; yeast-form nucleus, cytoplasm; biofilm, phagocytosis, peroxide induced	C3_06180C_A (C.albicans)	Conserved	TSA1
CTRG_02250		hyphal growth: normal. Golgi membrane GDPase, required for wild-type O-mannosylation, not N-glycosylation; required for wild-type hyphal induction, cell wall, and cell surface charge; not required for HeLa cell adherence; functional homolog of S. cerevisiae Gda1p	C3_06120C_A (C.albicans)	Conserved	GDA1	orf19.7394
CTRG_02254		germ tube formation: abnormal. Alpha-1,6-mannosyltransferase; initiates N-glycan outer chain branch addition; similar to S. cerevisiae Och1p; required for wild-type virulence in mouse intravenous infection; fungal-specific (no human or murine homolog)	C3_06090C_A (C.albicans)	Conserved	OCH1
CTRG_02256		invasive growth: increased. MAPK kinase (MAPKK); role in osmotic and oxidative stress responses, oxidative stress adaptation; required for stress regulation of Hog1p localization and activity; functional homolog of S. cerevisiae Pbs2p	C3_06070C_A (C.albicans)	Conserved	PBS2
CTRG_02261		pseudohyphal growth: increased. Protein of N-linked outer-chain mannan biosynthesis; mutant has defective cell wall; required for wild-type hyphal growth; mutant is hygromycin B sensitive and vanadate resistant; has N-terminal membrane-spanning segment (positions 18-	C3_06020W_A (C.albicans)	Conserved	MNN9
CTRG_02287	✓	invasive growth: decreased. Manganese transporter; required for normal filamentous growth; mRNA binds She3, localized to hyphal tips; repressed by NO, alkaline pH; colony morphology-related regulation by Ssn6; regulated by Sef1, Sfu1, Hap43; Spider biofilm induced	C3_03710W_A (C.albicans)	Up	CCC1
CTRG_02294		filamentous growth: increased. TEA/ATTS transcription factor; white cell pheromone response, hyphal gene regulation; required for Spider and RPMI biofilm formation; regulates BCR1; Cph2 regulated transcript; alkaline, rat catheter, Spider, flow model biofilm induced	C3_04530C_A (C.albicans)	Conserved	TEC1
CTRG_02310		filamentous growth: decreased. Putative proteolipid subunit of the vacuolar H(+)-ATPase V0 sector; required for vacuolar acidification, secretion, filamentous growth; caspofungin repressed	C3_04390W_A (C.albicans)	Conserved	CUP5
CTRG_02346		filamentous growth: increased. Putative rho GDP dissociation inhibitor; transposon mutation affects filamentous growth; farnesol, filament-induced; regulated by Nrg1, Tup1; protein levels low in stationary phase yeast	C3_05000W_A (C.albicans)	Conserved	RDI1	orf19.5968
CTRG_02376	✓	invasive growth: decreased. Has domain(s) with predicted integral to membrane localization	C3_01950C_A (C.albicans)	Conserved	C3_01950C_A
CTRG_02396		invasive growth: decreased. Delta(	C3_02150C_A (C.albicans)	Conserved	ERG6
CTRG_02407		germ tube formation: abnormal. Glucosamine-6-phosphate synthase, homotetrameric enzyme of chitin/hexosamine biosynthesis; inhibited by UDP-GlcNAc, FMDP, N-acyl peptide, kanosamine-6-P; functional homolog of S. cerevisiae Gfa1p; Cagrowth-phase regulated; catalytic Cys	C3_02280C_A (C.albicans)	Conserved	GFA1	orf19.1618
CTRG_02408		filamentous growth: decreased. Protein similar to S. cerevisiae Ydr282cp; transposon mutation affects filamentous growth; Hap43p-repressed gene	C3_02290W_A (C.albicans)	Conserved	C3_02290W_A
CTRG_02410	✓	filamentous growth: normal. Ammonium permease; Mep1 more efficient permease than Mep2, Mep2 has additional regulatory role; 11 predicted transmembrane regions; low mRNA abundance; hyphal downregulated; flow model biofilm induced	C3_02310W_A (C.albicans)	Up	MEP1
CTRG_02437		invasive growth: decreased. Putative fatty acyltransferase; protein repressed during the mating process	C3_02600C_A (C.albicans)	Conserved	SLC1
CTRG_02453		filamentous growth: increased. Ortholog of S. cerevisiae Ssn8; a component of RNA polymerase II holoenzyme; mutants are viable and are sensitive to hydrogen peroxide medium	C3_05740C_A (C.albicans)	Conserved	SSN8
CTRG_02461		hyphal growth: abnormal. Plasma membrane protein similar to S. cerevisiae casein kinase I, Yck2p; null mutant has defect in damaging oral epithelial cells and in hyphal branching; transcription is activated in weak acid stress or on contact with host cells	C3_05650W_A (C.albicans)	Conserved	YCK2
CTRG_02520		filamentous growth: absent. Putative small G protein from the Ras superfamily involved in cell wall integrity and control of filamentous growth under nitrogen starvation	C3_05180W_A (C.albicans)	Conserved	RHB1	orf19.5994
CTRG_02538		invasive growth: decreased. Non classical protein export protein; localized to plasma membrane; Hap43-induced gene; flow model biofilm induced; Spider biofilm induced	C3_04910C_A (C.albicans)	Conserved	NCE102
CTRG_02547		hyphal growth: decreased. Sphingolipid delta-8 desaturase; catalyzes desaturation at C8 in the long-chain base moiety of ceramides in glucosylceramide synthesis, important for virulence; ketoconazole and hypoxia induced; Hap43-repressed; Spider biofilm induced	C3_02680C_A (C.albicans)	Conserved	SLD1
CTRG_02577		hyphal growth: decreased. NADH-ubiquinone oxidoreductase subunit; Hap43p-repressed gene; repressed by nitric oxide; identified in detergent-resistant membrane fraction (possible lipid raft component)	C3_02940C_A (C.albicans)	Conserved	NUO2
CTRG_02605		invasive growth: decreased. Putative NADH dehydrogenase; may act alternatively to complex I in respiration; caspofungin repressed; rat catheter biofilm induced; Spider biofilm repressed	C3_03420C_A (C.albicans)	Conserved	NDE1
CTRG_02617		filamentous growth: decreased. Late endosomal Rab small monomeric GTPase involved in transport of endocytosed proteins to the vacuole; involved in filamentous growth and virulence; Spider biofilm induced	CR_08060C_A (C.albicans)	Conserved	VPS21
CTRG_02659		filamentous growth: abnormal. Nitric oxide dioxygenase; acts in nitric oxide scavenging/detoxification; role in virulence in mouse; transcript activated by NO, macrophage interaction; Hap43, hypha repressed; mRNA binds She3	CR_07790C_A (C.albicans)	Conserved	YHB1
CTRG_02693		invasive growth: decreased. Ubiquinol-cytochrome-c reductase; antigenic; induced by interaction with macrophage; repressed by nitric oxide; in detergent-resistant membrane fraction (possible lipid raft component); levels decrease in stationary phase; Hap43p-repressed	C5_03350W_A (C.albicans)	Conserved	QCR2
CTRG_02702	✓	invasive growth: decreased. Cyclin homolog; transcript induced by filamentous growth; induced by alpha pheromone in SpiderM medium	C5_03310C_A (C.albicans)	Conserved	PCL1
CTRG_02726	✓	invasive growth: decreased. Putative nucleolar GTPase; repressed by prostaglandins; Hap43-induced, rat catheter and Spider biofilm induced	C6_03640W_A (C.albicans)	Up	NOG2
CTRG_02762		invasive growth: decreased. Ortholog(s) have cytochrome-c oxidase activity, role in mitochondrial respiratory chain complex IV assembly and cytosol, mitochondrial intermembrane space, mitochondrial respiratory chain complex IV, nucleus localization	C6_04250W_A (C.albicans)	Conserved	C6_04250W_A
CTRG_02772		invasive growth: decreased. Ortholog(s) have mitochondrial outer membrane localization	C6_02960W_A (C.albicans)	Conserved	C6_02960W_A
CTRG_02780		invasive growth: decreased. Putative mitotic exit network component; periodic mRNA expression, peak at cell-cycle G2/M phase	C6_02590C_A (C.albicans)	Conserved	MOB1
CTRG_02860		invasive growth: decreased. Protein required for normal cell wall, plasma membrane, cytoskeletal organization, endocytosis; localizes to eisosome subdomains of plasma membrane; four transmembrane motifs; mutant shows ectopic, chitin-rich cell wall; fluconazole-induced	C6_01720C_A (C.albicans)	Conserved	SUR7
CTRG_02930		filamentous growth: abnormal. Protein involved in exit from mitosis and morphogenesis; ortholog of S. cerevisiae Cdc14p, which is a dual-specificity phosphatase and cell-cycle regulator; suppresses S. cerevisiae cdc15-lyt1, dbf2-2, and (partially) tem1 mutant phenotypes	C6_00670W_A (C.albicans)	Conserved	CDC14	orf19.4192
CTRG_02944		germ tube formation: abnormal. Cell wall glycosidase; role in biofilm formation and cell separation; possibly secreted; hypoxia, hyphal induced; caspofungin repressed; Efg1, Cph1 regulated; O-glycosylated, possible Kex2 substrate; 5'-UTR intron; Spider biofilm induced	C6_00820W_A (C.albicans)	Conserved	SUN41
CTRG_02947	✓	invasive growth: decreased. Putative glutathione peroxidase; induced by peroxide, exposure to neutrophils and macrophage blood fractions; repressed during infection of macrophages; Spider biofilm induced; flow model biofilm repressed	C6_00850W_A (C.albicans)	Conserved	C6_00850W_A
CTRG_02957		germ tube formation: decreased. DNA topoisomerase I; required for wild-type growth and for wild-type mouse virulence; sensitive to camptothecin; induced upon adherence to polystyrene; rat catheter biofilm induced	C6_00950C_A (C.albicans)	Conserved	TOP1	orf19.96
CTRG_02974		hyphal growth: abnormal. t-SNARE protein required for secretory vesicle-membrane fusion	C6_01100W_A (C.albicans)	Conserved	SEC9
CTRG_02980	✓	invasive growth: decreased. Putative glutathione peroxidase; induced by peroxide, exposure to neutrophils and macrophage blood fractions; repressed during infection of macrophages; Spider biofilm induced; flow model biofilm repressed	C6_00850W_A (C.albicans)	Conserved	C6_00850W_A
CTRG_02995	✓	filamentous growth: decreased. Multicopper ferroxidase; induced by low iron, ciclopirox olamine, ketoconazole, hypoxia; alkaline induced by Rim101; repressed in fluconazole-resistant isolate; Sfu1, Hog1 repressed; complements S. cerevisiae fet3; Spider biofilm induced	C6_00440C_A (C.albicans)	Up	FET34
CTRG_02996	✓	filamentous growth: decreased. Multicopper ferroxidase; induced by low iron, ciclopirox olamine, ketoconazole, hypoxia; alkaline induced by Rim101; repressed in fluconazole-resistant isolate; Sfu1, Hog1 repressed; complements S. cerevisiae fet3; Spider biofilm induced	C6_00440C_A (C.albicans)	Conserved	FET34
CTRG_02998		filamentous growth: decreased. Dolichol-phosphate mannose synthase subunit, not essential for enzyme activity; flow model and Spider biofilm repressed	C6_00420W_A (C.albicans)	Conserved	DPM2
CTRG_03027	✓	invasive growth: decreased. Ortholog(s) have D-amino-acid N-acetyltransferase activity, role in D-amino acid metabolic process and cytosol, nucleus localization	C6_00140C_A (C.albicans)	Up	HPA2
CTRG_03043		invasive growth: decreased. Protein with an enoyl-CoA hydratase related domain; Spider biofilm induced	CR_08670C_A (C.albicans)	Conserved	CR_08670C_A
CTRG_03071		filamentous growth: increased. Putative dihydrolipoamide dehydrogenase; soluble in hyphae; antigenic in human oral infection and murine systemic infection; macrophage-induced protein; protein present in exponential and stationary phase yeast cultures; Hap43p-repressed	CR_07400C_A (C.albicans)	Conserved	LPD1
CTRG_03072		invasive growth: decreased. Putative dihydrolipoamide S-succinyltransferase; induced in high iron; Hap43-repressed; Spider biofilm repressed	CR_07420W_A (C.albicans)	Conserved	KGD2
CTRG_03083	✓	invasive growth: decreased. Ortholog(s) have structural constituent of ribosome activity and cytosolic small ribosomal subunit, nucleus localization	CR_08480C_A (C.albicans)	Conserved	CR_08480C_A
CTRG_03108		filamentous growth: increased. HSP70 family heat shock protein; mRNA in yeast and germ tubes; at yeast cell surface, not hyphae; antigenic in human/mouse infection; macrophage, GCN-induced; possibly essential; sumoylation target; Hap43-induced; Spider biofilm repressed	CR_08090W_A (C.albicans)	Conserved	SSB1
CTRG_03109		filamentous growth: increased. HSP70 family heat shock protein; mRNA in yeast and germ tubes; at yeast cell surface, not hyphae; antigenic in human/mouse infection; macrophage, GCN-induced; possibly essential; sumoylation target; Hap43-induced; Spider biofilm repressed	CR_08090W_A (C.albicans)	Conserved	SSB1
CTRG_03154		invasive growth: decreased. Putative S-adenosylmethionine-homocysteine methyltransferase; Hap43-repressed; alkaline induced; Spider biofilm repressed	C1_08410C_A (C.albicans)	Conserved	SAM4
CTRG_03158		invasive growth: normal. Rho-type GTPase; required for budding and maintenance of hyphal growth; GGTase I geranylgeranylated; misexpression blocks hyphal growth, causes avirulence in mouse IV infection; shows actin-dependent localization to hyphal tip	C1_08450C_A (C.albicans)	Conserved	CDC42	orf19.390
CTRG_03163		invasive growth: decreased. Enolase; glycolysis and gluconeogenesis; major cell-surface antigen; binds host plasmin/plasminogen; immunoprotective; Hap43, phagocytosis induced; farnesol-repressed; flow model biofilm induced; Spider biofilm repressed; may be essential	C1_08500C_A (C.albicans)	Conserved	ENO1
CTRG_03175		invasive growth: decreased. Putative protein phosphatase of the PTP family (tyrosine-specific), similar to <i>S. cerevisiae</i> Ltp1p	C1_08260C_A (C.albicans)	Conserved	LTP1
CTRG_03231	✓	invasive growth: decreased. Putative polyamine transporter; MFS-MDR family; induced by Sfu1, regulated upon white-opaque; decreased expression in hyphae vs yeast-form cells; regulated by Nrg1; Spider biofilm repressed	C1_08790W_A (C.albicans)	Conserved	TPO3
CTRG_03270		hyphal growth: normal. Alternative oxidase; cyanide-resistant respiration; induced by antimycin A, oxidants; growth; Hap43, chlamydospore formation repressed; rat catheter, Spider biofilm induced; regulated in Spider biofilms by Bcr1, Tec1, Ndt80, Brg1	C1_09150W_A (C.albicans)	Conserved	AOX2
CTRG_03271		hyphal growth: normal. Alternative oxidase; cyanide-resistant respiration; induced by antimycin A, oxidants; growth; Hap43, chlamydospore formation repressed; rat catheter, Spider biofilm induced; regulated in Spider biofilms by Bcr1, Tec1, Ndt80, Brg1	C1_09150W_A (C.albicans)	Conserved	AOX2
CTRG_03276		invasive growth: decreased. Alpha-1,2-mannosyltransferase; similar to S. cerevisiae Mnn2; role in cell wall integrity, temperature sensitivity; iron utilization in low iron; Tn mutation affects filamentous growth; filament induced; increased chitin exposes beta-glucan	C1_10720C_A (C.albicans)	Conserved	MNN2
CTRG_03315		hyphal growth: abnormal. cAMP-dependent protein kinase catalytic subunit; Tpk2 isoform; control of morphogenesis and stress response; WT nuclear localization requires Bcy1; produced during stationary, not exponential growth; rat catheter and Spider biofilm induced	C1_10220C_A (C.albicans)	Conserved	TPK1
CTRG_03331	✓	pseudohyphal growth: increased. Ser/Thr kinase of cell wall integrity pathway; mutants show abnormal morphology and aggregation; Mob2p associated; required for wild-type hyphal growth and transcriptional regulation of cell-wall-associated genes	C1_10380C_A (C.albicans)	Conserved	CBK1	orf19.4909
CTRG_03359		hyphal growth: abnormal. Putative phosphatidylinositol phosphate (PtdInsP) phosphatase, involved in cell wall integrity and morphogenesis	C1_09990W_A (C.albicans)	Conserved	SAC1
CTRG_03392		filamentous growth: abnormal. WD repeat protein; required for ubiquitin-mediated protein degradation; role in control of cellular ubiquitin levels; may promote efficient NHEJ in postdiauxic/stationary phase; Spider biofilm repressed	C1_09660W_A (C.albicans)	Conserved	DOA1
CTRG_03395		invasive growth: decreased. Putative mitochondrial NAD-isocitrate dehydrogenase subunit 1; soluble protein in hyphae; protein level decrease in stationary phase cultures	C1_09630W_A (C.albicans)	Conserved	IDH1
CTRG_03409		filamentous growth: increased. Protein similar to S. cerevisiae Ytm1p, which is involved in biogenesis of the large ribosomal subunit; transposon mutation affects filamentous growth; protein level decreases in stationary phase cultures; Hap43p-induced gene	C1_09510W_A (C.albicans)	Conserved	YTM1
CTRG_03472		invasive growth: decreased. Putative glutamate decarboxylase; alkaline, macrophage-downregulated gene; amphotericin B induced; induced by Mnl1 under weak acid stress; stationary phase enriched protein; rat catheter biofilm repressed	C1_11660W_A (C.albicans)	Conserved	GAD1
CTRG_03478	✓	invasive growth: decreased. Putative glutamate decarboxylase; alkaline, macrophage-downregulated gene; amphotericin B induced; induced by Mnl1 under weak acid stress; stationary phase enriched protein; rat catheter biofilm repressed	C1_11660W_A (C.albicans)	Up	GAD1
CTRG_03485	✓	invasive growth: decreased. Protein similar to A. nidulans CysA serine O-trans-acetylase; suggests that C. albicans uses an O-acetyl-serine (OAS) pathway of sulfur assimilation; F-12/CO2 early biofilm induced; Spider biofilm induced	C1_11610C_A (C.albicans)	Conserved	C1_11610C_A
CTRG_03495		hyphal growth: decreased. Putative protein phosphatase of the Type 2C-related family (serine/threonine-specific), similar to S. cerevisiae Ptc1p; mutant shows virulence defect	C1_09260C_A (C.albicans)	Conserved	PTC1
CTRG_03515	✓	filamentous growth: decreased. Putative 66S pre-ribosomal particle component; Hap43-induced; essential for growth; transposon mutation affects filamentous growth; Spider biofilm induced	C1_12310C_A (C.albicans)	Up	CSI2
CTRG_03585		germ tube formation: normal. Major chitin synthase of yeast and hyphae; synthesizes short-chitin fibrils; Chs4-activated; transcript induced at yeast-hyphal transition; Chs1 and Chs2, but not Chs3, are inhibited by the protoberberine HWY-289; Spider biofilm induced	C1_13110C_A (C.albicans)	Conserved	CHS3	orf19.4937
CTRG_03590		filamentous growth: increased. bHLH transcription factor; control of glycolysis; required for biofilm formation; hyphally regulated by Cph1, Cyr1; flucytosine, Hog1 induced; amphotericin B, caspofungin repressed; induced in flow model biofilm and planktonic cultures	C1_13140C_A (C.albicans)	Conserved	TYE7
CTRG_03600		invasive growth: decreased. Ortholog(s) have role in ascospore wall assembly and endoplasmic reticulum, mitochondrion localization	C1_13290W_A (C.albicans)	Conserved	C1_13290W_A
CTRG_03603		invasive growth: decreased. Ortholog(s) have endoplasmic reticulum, integral to membrane localization	C1_13280C_A (C.albicans)	Conserved	C1_13280C_A
CTRG_03629	✓	invasive growth: decreased. Putative mitochondrial fumarate reductase; regulated by Ssn6p, Gcn2p, and Gcn4p; Hog1p-downregulated; stationary phase enriched protein; Hap43p-repressed gene	C1_13670W_A (C.albicans)	Conserved	OSM2
CTRG_03643		invasive growth: decreased. Putative O-acyltransferase with a role in glycerol uptake; functionally complements growth of S. cerevisiae gup1 mutant under salt stress; required for normal ergosterol distribution, hyphal growth, biofilm formation	C1_13540W_A (C.albicans)	Conserved	GUP1	orf19.4985
CTRG_03644		filamentous growth: decreased. Mitochondrial protein involved in utilization of carbon sources, filamentous growth and virulence	C1_13520C_A (C.albicans)	Conserved	MCU1
CTRG_03654		invasive growth: decreased. Class V myosin; nonessential; sole class V myosin in C. albicans; required for WT actin cytoskeletal polarity, nuclear organization, migration, hyphal growth; conserved myosin ATPase/tail domains; Hap43-induced; flow model biofilm repressed	C1_13780W_A (C.albicans)	Conserved	MYO2	orf19.5015
CTRG_03729	✓	invasive growth: decreased. Putative MFS transporter; similar to Nag4; required for wild-type mouse virulence and cycloheximide resistance; in gene cluster that includes genes encoding enzymes of GlcNAc catabolism; Spider biofilm repressed	C6_04610C_A (C.albicans)	Conserved	NAG3
CTRG_03730		invasive growth: decreased. Putative MFS transporter; similar to Nag4; required for wild-type mouse virulence and cycloheximide resistance; in gene cluster that includes genes encoding enzymes of GlcNAc catabolism; Spider biofilm repressed	C6_04610C_A (C.albicans)	Conserved	NAG3
CTRG_03767		invasive growth: decreased. Ortholog(s) have mRNA binding, metalloaminopeptidase activity, role in negative regulation of gene expression, protein initiator methionine removal involved in protein maturation and cytosolic ribosome, nucleolus localization	C4_06850C_A (C.albicans)	Conserved	C4_06850C_A
CTRG_03780		invasive growth: decreased. Nucleolar protein; flucytosine induced; Hap43-induced; Spider biofilm repressed	C4_06720W_A (C.albicans)	Conserved	NOP1
CTRG_03810	✓	hyphal growth: decreased. ERK-family protein kinase; required for wild-type yeast-hypha switch, mating efficiency, virulence in mice; Cst20-Hst7-Cek1-Cph1 MAPK pathway regulates mating, and invasive hyphal growth under some conditions; Spider biofilm induced	C4_06480C_A (C.albicans)	Conserved	CEK1	orf19.2886
CTRG_03824	✓	hyphal growth: increased. DNA topoisomerase II; catalyzes ATP-dependent DNA relaxation and decatenation in vitro; Y842 predicted to be catalytic; functional homolog of S. cerevisiae Top2p; sensitive to amsacrine or doxorubicin; farnesol-upregulated in biofilm	C4_06600W_A (C.albicans)	Conserved	TOP2
CTRG_03866		invasive growth: decreased. Protein of unknown function; Spider biofilm induced	C4_05440C_A (C.albicans)	Conserved	C4_05440C_A
CTRG_03884	✓	hyphal growth: abnormal. Class I myosin; nonessential; role in cortical actin patch polarity and polar budding; required for hyphal growth, white-opaque switch; regulatory phosphorylation on S366; downregulated on adherence to polystyrene	C4_05100C_A (C.albicans)	Conserved	MYO5	orf19.738
CTRG_03894		filamentous growth: decreased. Vacuolar H(+)-ATPase; transcription regulated by Nrg1, Mig1, and Tup1	C4_05240C_A (C.albicans)	Conserved	VPH1
CTRG_03926		hyphal growth: absent. Putative Cis-golgi GTPase-activating protein; required for hyphen growth and virulence; transcript regulated by Nrg1, Mig1, and Tup1	C4_04710W_A (C.albicans)	Conserved	GYP1
CTRG_03942		invasive growth: decreased. Cell surface glycosidase; may act on cell-wall beta-1,3-glucan prior to beta-1,6-glucan linkage; role in systemic, not vaginal virulence (neutral, not low pH); high pH or filamentation induced; Bcr1-repressed in RPMI a/a biofilm	C4_04530C_A (C.albicans)	Conserved	PHR1	orf19.3829
CTRG_03970	✓	filamentous growth: decreased. Putative RNA helicase	C1_07070C_A (C.albicans)	Up	DHH1
CTRG_03972		germ tube formation: absent. GDP-mannose transporter; essential; required for glycosylation, hyphal growth; functional homolog of S. cerevisiae Vrg4p, which imports GDP-mannose from cytoplasm to Golgi for protein and lipid mannosylation; no mammalian homolog	C1_07700C_A (C.albicans)	Conserved	VRG4
CTRG_03987	✓	hyphal growth: decreased. Phosphoribosylamine-glycine ligase and phosphoribosylformylglycinamidine cyclo-ligase; interacts with Vps34p; required for hyphal growth and virulence; flucytosine induced; not induced in GCN response, in contrast to S. cerevisiae ortholog	C1_07890C_A (C.albicans)	Up	ADE5,7
CTRG_03997		filamentous growth: decreased. Dolichol-phosphate mannose synthase catalytic subunit; filament induced; Tup1-regulated; flow model and rat catheter biofilm repressed	C1_08010W_A (C.albicans)	Conserved	DPM1
CTRG_04005		invasive growth: decreased. Member of the DRG family of GTP-binding proteins; involved in regulation of invasive filamentous growth	C1_08100W_A (C.albicans)	Conserved	DRG1
CTRG_04033		filamentous growth: absent. Processing alpha glucosidase I, involved in N-linked protein glycosylation and assembly of cell wall beta 1,6 glucan; rat catheter biofilm repressed	C4_06100W_A (C.albicans)	Conserved	CWH41
CTRG_04057		filamentous growth: decreased. Ortholog(s) have role in cytoplasmic mRNA processing body assembly, deadenylation-independent decapping of nuclear-transcribed mRNA and cytoplasmic mRNA processing body localization	C4_05190C_A (C.albicans)	Conserved	EDC3
CTRG_04061		hyphal growth: abnormal. Protein involved in vacuolar inheritance; required for hyphal growth; contains armadillo repeats	C4_05150W_A (C.albicans)	Conserved	VAC8
CTRG_04073		hyphal growth: absent. Zinc finger and homeodomain transcriptional coactivator; role in cell wall integrity and in sensitivity to caspofungin; required for the normal transcriptional response to caspofungin; required for yeast cell adherence to silicone substrate	C1_10860C_A (C.albicans)	Conserved	ADA2
CTRG_04096		filamentous growth: increased. Protein similar to S. cerevisiae Gvp36p; transposon mutation affects filamentous growth	C1_11120C_A (C.albicans)	Conserved	C1_11120C_A	orf19.2304
CTRG_04118		filamentous growth: decreased. Putative phosphatidylserine synthase; ortholog of S. cerevisiae CHO1; transposon mutation affects filamentous growth; regulated by Nrg1, Tup1	C1_11240C_A (C.albicans)	Conserved	CHO1	orf19.677
CTRG_04120		invasive growth: decreased. Predicted component of the Translocase of the Inner Mitochondrial membrane (TIM23 complex); involved in mitochondrial protein import; Spider biofilm repressed	C1_11220C_A (C.albicans)	Conserved	TIM50
CTRG_04155	✓	invasive growth: decreased. Ortholog(s) have DNA-directed DNA polymerase activity, role in DNA replication initiation, telomere capping and alpha DNA polymerase:primase complex, cytosol, nuclear envelope localization	C1_07490C_A (C.albicans)	Conserved	C1_07490C_A
CTRG_04184	✓	invasive growth: decreased. Enolase; glycolysis and gluconeogenesis; major cell-surface antigen; binds host plasmin/plasminogen; immunoprotective; Hap43, phagocytosis induced; farnesol-repressed; flow model biofilm induced; Spider biofilm repressed; may be essential	C1_08500C_A (C.albicans)	Up	ENO1
CTRG_04203	✓	hyphal growth: abnormal. Catalase; resistance to oxidative stress, neutrophils, peroxide; role in virulence; regulated by iron, ciclopirox, fluconazole, carbon source, pH, Rim101, Ssn6, Hog1, Hap43, Sfu1, Sef1, farnesol, core stress response; Spider biofilm induced	C1_06810W_A (C.albicans)	Conserved	CAT1
CTRG_04211		hyphal growth: normal. G-protein of RAC subfamily; required for embedded filamentous growth, not for serum-induced hyphal growth; dynamic localization at plasma membrane and nucleus; similar to, but not interchangeable with, Cdc42p; lacks S. cerevisiae homolog	C1_06730W_A (C.albicans)	Conserved	RAC1	orf19.6237
CTRG_04213		invasive growth: decreased. Putative serine/threonine protein kinase; possibly an essential gene, disruptants not obtained by UAU1 method	C1_06710W_A (C.albicans)	Conserved	C1_06710W_A
CTRG_04228	✓	invasive growth: decreased. Putative potassium transporter; similar to Schwanniomyces occidentalis Hak1p; amphotericin B induced; induced upon phagocytosis by macrophage; Hap43-repressed; rat catheter biofilm repressed	C1_06610C_A (C.albicans)	Conserved	HAK1
CTRG_04230		invasive growth: decreased. Ortholog(s) have RNA polymerase II transcription factor binding transcription factor activity, core RNA polymerase II binding transcription factor activity	C1_06590C_A (C.albicans)	Conserved	C1_06590C_A
CTRG_04245		invasive growth: decreased. Ortholog of <i>C. dubliniensis CD36</i> : Cd36_06020, <i>C. parapsilosis CDC317</i> : CPAR2_803380, <i>Candida tenuis NRRL Y-1498</i> : CANTEDRAFT_91858 and <i>Pichia stipitis Pignal</i> : PICST_30337	C1_06430C_A (C.albicans)	Conserved	C1_06430C_A
CTRG_04254		hyphal growth: abnormal. Protein required for wild-type chitin synthase III activity; similar to (but not functional homolog of) S. cerevisiae Chs7p, which effects ER export of Chs3p; induced cyr1 mutant hyphae and ras1 yeast-form cells; Spider biofilm induced	C1_06010W_A (C.albicans)	Conserved	CHS7
CTRG_04285		invasive growth: decreased. Chaperonin-containing T-complex subunit; role in hyphal morphogenesis, particularly starvation-induced; essential; expression in S. cerevisiae inhibits Ras2-mediated pathways; CCT8 and TRP1 overlap; Spider biofilm repressed	C1_00110W_A (C.albicans)	Conserved	CCT8	orf19.6099
CTRG_04292		filamentous growth: decreased. Ribosomal protein; transposon mutation affects filamentous growth; repressed upon phagocytosis by murine macrophages; Hap43-induced; Spider biofilm repressed	C1_00180W_A (C.albicans)	Conserved	RPL16A
CTRG_04298	✓	invasive growth: decreased. Putative protein of unknown function; shows colony morphology-related gene regulation by Ssn6p	C1_00310W_A (C.albicans)	Conserved	C1_00310W_A
CTRG_04319		hyphal growth: abnormal. Putative protein of the vacuolar SNARE complex; predicted role in vacuolar fusion; rat catheter biofilm repressed	C1_02860C_A (C.albicans)	Conserved	YKT6
CTRG_04334		hyphal growth: normal. Exo-1,3-beta-glucanase; 5 glycosyl hydrolase family member; affects sensitivity to chitin and glucan synthesis inhibitors; not required for yeast-to-hypha transition or for virulence in mice; Hap43-induced; Spider biofilm induced	C1_02990C_A (C.albicans)	Conserved	XOG1
CTRG_04343		filamentous growth: increased. Putative GTPase involved in mitotic exit and cytokinesis; induced under Cdc5p depletion	C1_03080C_A (C.albicans)	Conserved	TEM1
CTRG_04351		hyphal growth: abnormal. Alpha-1,2-mannosidase; processes Man9GlcNAc2 to Man8GlcNAc2 isomer B; member of ER localized glycosyl hydrolase family 47; ER form is converted by Kex2 to cytosolic form; flow model biofilm repressed	C1_03730C_A (C.albicans)	Conserved	MNS1	orf19.1036
CTRG_04354		hyphal growth: normal. Carnitine acetyl transferase; required for growth on nonfermentable carbon sources, not for hyphal growth or virulence in mice; induced in macrophage; macrophage/pseudohyphal-repressed after 16 hr; rat catheter, Spider biofilm induced	C1_01740W_A (C.albicans)	Conserved	CTN1
CTRG_04362		germ tube formation: decreased. ESCRT III complex protein; role in proteolytic activation of Rim101 and Rim8 processing/activation; separable roles in RIM101 pathway and in transport from MVB to vacuole; involved in echinocandin and azole sensitivity	C1_00650C_A (C.albicans)	Conserved	SNF7
CTRG_04365		hyphal growth: abnormal. Mob1/phocein domain protein of RAM signaling network; cell wall integrity; role in cell separation, cortical actin polarization; required for hyphal growth; phosphorylated by Cdc28 on hyphal induction; activates Cbk1; mRNA binds She3	C1_00620W_A (C.albicans)	Conserved	MOB2
CTRG_04366		filamentous growth. Phosphatidylserine decarboxylase; involved in phosphatidylethanolamine synthesis; Spider biofilm repressed	C1_00610W_A (C.albicans)	Conserved	PSD1	orf19.6045
CTRG_04373		hyphal growth: decreased rate. Beta-tubulin; functional homolog of ScTub2; overproduction makes S. cerevisiae inviable; has two introns; GlcNAc, hypha fluconazole-induced; slow growth, ectopic expression increases white-to opaque switch; rat catheter biofilm repressed	C1_00710C_A (C.albicans)	Conserved	TUB2
CTRG_04378		hyphal growth: decreased. C-8 sterol isomerase; enzyme of ergosterol biosynthesis; converts fecosterol to episterol; mutant is hypersensitive to multiple drugs; ketoconazole-induced; flow model and Spider biofilm repressed	C1_00800C_A (C.albicans)	Conserved	ERG2
CTRG_04384		hyphal growth: decreased.	Cd36_00650 (C.dubliniensis)	Conserved	CNA1	orf19.6033
CTRG_04398		filamentous growth: abnormal. Polo-like kinase; member of conserved Mcm1 regulon; depletion causes defects in spindle elongation and Cdc35-dependent filamentation; virulence-group-correlated expression; likely essential (UAU1 method); Spider biofilm repressed	C1_00950C_A (C.albicans)	Conserved	CDC5
CTRG_04433		invasive growth: decreased. Member of the LETM1-like protein family, mitochondrial membrane protein	C1_01320W_A (C.albicans)	Conserved	MRS7
CTRG_04460		invasive growth: decreased. Protein similar to a mitochondrial complex I intermediate-associated protein; fluconazole-repressed; Spider biofilm induced; rat catheter biofilm repressed	C1_01630W_A (C.albicans)	Conserved	C1_01630W_A
CTRG_04461		invasive growth: decreased. Predicted ribosomal protein, component of the small ribosomal subunit; repressed upon phagocytosis by murine macrophage; positively regulated by Tbf1; mutant is defective in filamentous growth and sensitive to osmotic stress	C2_10620W_A (C.albicans)	Conserved	RPS4A
CTRG_04480		filamentous growth: normal. C-5 sterol desaturase; introduces C-5(	C1_04770C_A (C.albicans)	Conserved	ERG3
CTRG_04481		invasive growth: decreased. Ortholog(s) have clathrin-coated vesicle, cytoplasm localization	C1_04780C_A (C.albicans)	Conserved	C1_04780C_A
CTRG_04531		invasive growth: decreased. Putative thioredoxin peroxidase/alkyl hydroperoxide reductase; induced in low iron; regulated by Gcn4; induced in response to amino acid starvation (3-AT treatment)	C1_05410C_A (C.albicans)	Conserved	TRP99
CTRG_04543		invasive growth: decreased. Putative thioredoxin peroxidase/alkyl hydroperoxide reductase; induced in low iron; regulated by Gcn4; induced in response to amino acid starvation (3-AT treatment)	C1_05410C_A (C.albicans)	Conserved	TRP99
CTRG_04589		invasive growth: decreased. Predicted ubiquitin-conjugating enzyme that negatively regulates gluconeogenesis by mediating the glucose-induced ubiquitination of fructose-1,6-bisphosphatase; induced by alpha pheromone in SpiderM medium	C1_01830C_A (C.albicans)	Conserved	UBC8
CTRG_04615	✓	hyphal growth: decreased. High-affinity MFS glucose transporter; induced by progesterone, chloramphenicol, benomyl; likely essential for growth; protein newly produced during adaptation to the serum; rat catheter and Spider biofilm induced	C1_01980W_A (C.albicans)	Conserved	HGT1
CTRG_04618	✓	filamentous growth: increased. UDP-glucose 4-epimerase; galactose utilization; mutant has cell wall defects and increased filamentation; GlcNAc-, fluconazole- and ketoconazole-induced; stationary phase enriched protein; rat catheter and flow model biofilm induced	C1_02150W_A (C.albicans)	Up	GAL10
CTRG_04661	✓	hyphal growth: normal. Essential beta-1,3-glucan synthase subunit; gsc1 allele determines resistance/sensitivity to echinocandins; 16 predicted membrane-spanning regions; mRNA abundance declines after yeast-to-hypha transition; Spider biofilm induced	C1_02420C_A (C.albicans)	Conserved	GSC1
CTRG_04682	✓	hyphal growth: normal. Heterodimeric alpha-aminoadipate reductase large subunit; lysine biosynthesis; predicted binding sites for AMP and alpha-aminoadipate; inhibited by lys or thialysine; regulated by Gcn2 and Gcn4; Spider biofilm induced, flow model repressed	C1_02820W_A (C.albicans)	Conserved	LYS2
CTRG_04683		invasive growth: decreased. Aldo-keto reductase family protein; similar to aryl alcohol dehydrogenases; osmotic stress-induced, correlates with overexpression of MDR1 in fluconazole-resistant isolate; stationary phase enriched protein	C1_04740W_A (C.albicans)	Conserved	LPG20
CTRG_04691		pseudohyphal growth: increased. Hat1-Hat2 histone acetyltransferase complex subunit; involved in DNA damage repair and morphogenesis; mutations cause constitutive pseudohyphal growth, white to opaque switch, caspofungin sensitivity; rat catheter, Spider biofilm repressed	C1_04670W_A (C.albicans)	Conserved	HAT1
CTRG_04692	✓	germ tube formation: absent. Urea amidolyase; hydrolyzes urea to CO2; use of urea as N source and for hyphal switch in macrophage; regulated by Nrg1/Hap43; required for virulence; promotes mouse kidney and brain colonization; rat catheter and flow model biofilm induced	C1_04660W_A (C.albicans)	Up	DUR1,2
CTRG_04696		germ tube formation: decreased. Ortholog(s) have role in endocytosis, retrograde vesicle-mediated transport, Golgi to ER, vacuole organization and COPI-coated vesicle, Golgi membrane, endosome localization	C1_04630C_A (C.albicans)	Conserved	C1_04630C_A
CTRG_04698		invasive growth: decreased. ATP synthase alpha subunit; antigenic in human/mouse; at hyphal surface; ciclopirox, ketoconazole, flucytosine induced; Efg1, caspofungin repressed; may be essential; sumoylation target; stationary phase-enriched; Spider biofilm repressed	C1_04610W_A (C.albicans)	Conserved	ATP1
CTRG_04702		germ tube formation: normal. Isocitrate lyase; glyoxylate cycle enzyme; required for virulence in mice; induced upon phagocytosis by macrophage; farnesol regulated; Pex5-dependent peroxisomal localization; stationary phase enriched; rat catheter, Spider biofilm induced	C1_04500W_A (C.albicans)	Conserved	ICL1
CTRG_04704		filamentous growth: absent. Functional homolog of S. cerevisiae Pho85p, a cyclin-dependent kinase that regulates transcription of PHO genes involved in phosphate metabolism; necessary for geldanamycin-induced filamentation; gene has intron	C1_04520C_A (C.albicans)	Conserved	PHO85
CTRG_04716		germ tube formation: decreased. Prolyl isomerase (parvulin class); essential; involved in yeast-hyphal switching, Cph1p pathway; has inflexible linker between WW and isomerase domains, unlike human homolog; functional homolog of S. cerevisiae Ess1p	C1_04410C_A (C.albicans)	Conserved	ESS1
CTRG_04720		hyphal growth: decreased. Serine/threonine protein phosphatase catalytic subunit; has a role in cell wall maintenance, hyphal growth, and virulence in a mouse systemic infection model	C1_04380W_A (C.albicans)	Conserved	SIT4	orf19.5200
CTRG_04732	✓	invasive growth: decreased. Putative histone H3; farnesol regulated; Hap43-induced; rat catheter and Spider biofilm repressed	CR_06810W_A (C.albicans)	Conserved	HHT2
CTRG_04737	✓	invasive growth: decreased. Ortholog(s) have structural constituent of nuclear pore activity	C1_04200C_A (C.albicans)	Conserved	C1_04200C_A
CTRG_04744		germ tube formation: normal. Aldo-keto reductase; role in fibronectin adhesion, cell surface hydrophobicity; regulated by temperature, growth phase, benomyl, macrophage interaction; azole resistance associated; Spider biofilm induced; rat catheter biofilm repressed	C1_04020C_A (C.albicans)	Conserved	CSH1
CTRG_04753		filamentous growth: absent. Protein required for the spindle assembly checkpoint of the cell cycle; necessary for survival in host cell macrophages and for virulence in a mouse model of systemic candidiasis	C1_04080W_A (C.albicans)	Conserved	MAD2
CTRG_04784		filamentous growth: abnormal. Septin; essential for viability; forms ring at sites of cell division and also forms filaments in mature chlamydospore; filamentous growth induced; regulated by Nrg1, Tup1, tyrosol and cell density; rat catheter biofilm repressed	C1_03210C_A (C.albicans)	Conserved	CDC12
CTRG_04785		invasive growth: decreased. Sole 14-3-3 protein in C. albicans; role in hyphal growth; possibly regulated by host interaction; localizes to yeast-form cell surface, not hyphae; alternatively spliced 5' UTR intron; Spider biofilm repressed	C1_03220C_A (C.albicans)	Conserved	BMH1
CTRG_04790		hyphal growth: normal. Trehalose-6-phosphate (Tre6P) phosphatase; mutant heat sensitive, accumulates Tre6P, decreased mouse virulence; possible drug target; 2 conserved phospohydrolase motifs; no mammalian homolog; Hap43-repressed; flow model biofilm induced	C1_03380W_A (C.albicans)	Conserved	TPS2	orf19.3038
CTRG_04839		invasive growth: decreased. Putative phosphate permease; transcript repressed by Rim101 at pH 8; regulated by white-opaque switch; caspofungin repressed; virulence-group-correlated expression; flow model biofilm induced	C1_05940W_A (C.albicans)	Conserved	PHO87
CTRG_04856		invasive growth: decreased. 40S ribosomal subunit similar to G-beta subunits; glucose or N starvation induced filamentation; required for virulence in mice; snoRNA snR24 encoded in ASC1 intron; repressed in stationary phase; GlcNAc-induced; Spider biofilm repressed	C7_01250W_A (C.albicans)	Conserved	ASC1
CTRG_04868		invasive growth: decreased. Ortholog(s) have unfolded protein binding activity, role in aerobic respiration, mitochondrial respiratory chain complex IV assembly, protein processing and mitochondrial inner membrane localization	C7_02480W_A (C.albicans)	Conserved	C7_02480W_A
CTRG_04882		invasive growth: decreased. Ortholog(s) have 90S preribosome, cytoplasm, mitotic spindle pole body, nucleolus localization	C7_01030C_A (C.albicans)	Conserved	C7_01030C_A
CTRG_04916		hyphal growth: abnormal. Putative secretory pathway P-type Ca2+/Mn2+-ATPase; required for protein glycosylation and cell wall maintenance; required for hyphal tip oscillation in semisolid substrate; putative ortholog of S. cerevisiae PMR1	C7_00320C_A (C.albicans)	Conserved	PMR1	orf19.7089
CTRG_04933		invasive growth: decreased. Putative vacuolar transporter of large neutral amino acids; possibly transcriptionally regulated upon hyphal formation; not the true Avt1 ortholog of S. cerevisiae	C7_00230W_A (C.albicans)	Conserved	C7_00230W_A
CTRG_04953		hyphal growth: absent. Protein required for endocytosis; contains a BAR domain, which is found in proteins involved in membrane curvature; null mutant exhibits defects in hyphal growth, virulence, cell wall integrity, and actin patch localization	C7_00020C_A (C.albicans)	Conserved	RVS161	orf19.7124
CTRG_04963	✓	invasive growth: decreased. Predicted transmembrane transporter; induced during chlamydospore formation in both C. albicans and C. dubliniensis	C7_01570C_A (C.albicans)	Conserved	C7_01570C_A
CTRG_04966		invasive growth: decreased. Putative curved DNA-binding protein orthologous to S. pombe Cdb4; stationary phase enriched protein; rat catheter and Spider biofilm repressed	C7_02100W_A (C.albicans)	Conserved	C7_02100W_A
CTRG_04983		filamentous growth: normal. Putative C-22 sterol desaturase; fungal C-22 sterol desaturases are cytochrome P450 enzymes of ergosterol biosynthesis, catalyze formation of the C-22(	C7_02840C_A (C.albicans)	Conserved	ERG5
CTRG_04990		hyphal growth: normal. Protein mannosyltransferase; required for virulence in mice and for adhesion to epithelial cells; role in hyphal growth and drug sensitivity; Als1, Sec20, Kre9, Pir1 are substrates; 1 of 5 PMT family members	C7_02890C_A (C.albicans)	Conserved	PMT1	orf19.5171
CTRG_05076		invasive growth: decreased. Flavin-linked sulfhydryl oxidase; predicted localization to endoplasmic reticulum lumen; involved in disulfide bond formation within the ER; Spider biofilm induced	C7_01720W_A (C.albicans)	Conserved	C7_01720W_A
CTRG_05093		filamentous growth: normal. Peptidyl-prolyl cis-trans isomerase; rapamycin-binding protein; homozygous null mutation confers rapamycin resistance; regulated by Gcn4p; macrophage-induced protein; repressed in response to 3-AT; functional homolog of S. cerevisiae Rbp1p	C7_02570C_A (C.albicans)	Conserved	RBP1
CTRG_05096	✓	germ tube formation: delayed. Histidine kinase involved in a two-component signaling pathway that regulates cell wall biosynthesis; required for wild-type virulence in mouse systemic infection but not for wild-type growth or drug sensitivity/resistance; 9 HAMP domains	C7_02800W_A (C.albicans)	Conserved	NIK1
CTRG_05190	✓	pseudohyphal growth: abnormal. B-type mitotic cyclin; nonessential; negative regulator of pseudohyphal growth; dispensible for mitotic exit, cytokinesis; Fkh2-represed; flow model biofilm repressed; farnesol-upregulated in biofilm; reduced total RNA in clb4 mutant	C7_03940C_A (C.albicans)	Conserved	CLB4
CTRG_05196		pseudohyphal growth: increased. Functional ortholog of S. cerevisiae Rad6; negative regulator of hyphal growth; required for wild-type UV resistance; acts in pathway with Efg1; ; transcript is UV-induced, slightly repressed during hyphal growth; gene has two introns	C7_03870W_A (C.albicans)	Conserved	RAD6
CTRG_05227		invasive growth: absent. Protein involved together with Dck1p and Rac1p in invasive filamentous growth and cell wall integrity; acts upstream of MAP kinase Cek1p; has similarity to human ELMO1	C7_03080W_A (C.albicans)	Conserved	LMO1	orf19.5147
CTRG_05229		invasive growth: decreased. Septin; cell and hyphal morphology, agar-invasive growth, full virulence and kidney tissue invasion in mouse, but not kidney colonization, immunogenicity; hyphal and cell-cycle-regulated phosphorylation; rat catheter biofilm repressed	C5_00070W_A (C.albicans)	Conserved	CDC11	orf19.5691
CTRG_05263		hyphal growth: normal. Ortholog(s) have role in intralumenal vesicle formation, protein retention in Golgi apparatus, protein targeting to vacuole involved in ubiquitin-dependent protein catabolic process via the multivesicular body sorting pathway	C5_00440C_A (C.albicans)	Conserved	VPS2
CTRG_05276		invasive growth: decreased. Putative role in nonsense-mediated mRNA decay; similar to S. cerevisiae Nam7p; gene induced by ciclopirox olamine treatment	C5_00500W_A (C.albicans)	Conserved	NAM7
CTRG_05305		invasive growth: decreased. Protein that interacts with Cdc37 and Crk1 in two-hybrid; may be involved in Cdc37 chaperone activity; soluble protein in hyphae; protein in exponential and stationary phase yeast cultures; YNB biofilm induced; Spider biofilm induced	C5_01820W_A (C.albicans)	Conserved	STI1
CTRG_05313	✓	invasive growth: normal. GDP-GTP exchange factor for Cdc42p; phosphorylated; required for maintenance of hyphal growth; misexpression blocks hyphal growth and causes avirulence in a mouse model of systemic infection; antigenic during human oral infection	C5_01970C_A (C.albicans)	Conserved	CDC24
CTRG_05345		invasive growth: decreased. Glycerophosphocholine transporter; fungal-specific (no human or murine homolog); possibly an essential gene, disruptants not obtained by UAU1 method; Hap43p-repressed gene	C5_00870C_A (C.albicans)	Conserved	GIT4
CTRG_05347	✓	invasive growth: decreased. Glycerophosphocholine transporter; fungal-specific (no human or murine homolog); possibly an essential gene, disruptants not obtained by UAU1 method; Hap43p-repressed gene	C5_00870C_A (C.albicans)	Up	GIT4
CTRG_05351		invasive growth: decreased. Putative ER-derived vesicle protein; COPII-coated vesicle complex subunit; transcript induced by filamentous growth; Spider biofilm repressed	C5_00830C_A (C.albicans)	Conserved	ERV46
CTRG_05363		invasive growth: decreased. G1 cyclin; depletion abolishes budding and causes hyphal growth defects; farnesol regulated, functional in S. cerevisiae; possibly essential (UAU1 method); other biofilm induced; Spider biofilm induced	C5_01100C_A (C.albicans)	Conserved	CLN3
CTRG_05366	✓	germ tube formation: decreased. Mitochondrial cytochrome c heme lyase; antigenic cell-wall protein; filament induced; induced on polystyrene adherence, interaction with macrophage; N-glycosylation, 2 heme-binding motifs; rat catheter, Spider biofilm induced	C5_01130W_A (C.albicans)	Up	CYC3
CTRG_05373		filamentous growth: decreased. Dynamin-family GTPase-related protein; induced upon adherence to polystyrene; regulated by Gcn2p and Gcn4p	C5_01210W_A (C.albicans)	Conserved	VPS1	orf19.1949
CTRG_05385		filamentous growth: increased. Essential protein; functional homolog of S. cerevisiae Snf1p regulator of sugar metabolism; constitutively expressed; Thr208 phosphorylation may have regulatory role; up-regulation associated with azole resistance; has polyhistidine tract	C5_01320W_A (C.albicans)	Conserved	SNF1
CTRG_05386		filamentous growth: increased. Histone H3K56 deacetylase; reduced copy number increases opaque cell formation; repressed by MMS, hydroxyurea and high-levels of hydrogen peroxide; Hap43p-induced; ectopic expression blocks genotoxin-induced switching; nicotinamide target	C5_01340W_A (C.albicans)	Conserved	HST3
CTRG_05419	✓	invasive growth: decreased. Cytoplasmic serine hydroxymethyltransferase; complements glycine auxotrophy of S. cerevisiae shm1 shm2 gly1-1 mutant; antigenic; farnesol-upregulated in biofilm; stationary-phase enriched protein; rat catheter and Spider biofilm repressed	C6_03760C_A (C.albicans)	Up	SHM2
CTRG_05427		filamentous growth: decreased. Transcription factor; ortholog of S. cerevisiae Snf4; caspofungin repressed; transposon mutation affects filamentation	C6_03920W_A (C.albicans)	Conserved	SNF4
CTRG_05438	✓	filamentous growth: decreased. Spermidine transporter; induced in strains from HIV patients with oral candidiasis; alkaline repressed; amphotericin B induced; colony morphology regulated by Ssn6; reduced oral epithelial cell damage by mutant; Spider biofilm induced	C5_03480C_A (C.albicans)	Conserved	C5_03480C_A
CTRG_05447	✓	filamentous growth: decreased. Protein with similarity to S. cerevisiae Ykr070w; Tn mutation affects filamentation; Hog1-repressed; colony morphology-related gene regulation by Ssn6p; induced during cell wall regeneration; possibly essential	C5_02380W_A (C.albicans)	Up	C5_02380W_A	orf19.4246
CTRG_05459		invasive growth: decreased. Protein similar to S. cerevisiae Cds1p; transposon mutation affects filamentous growth	C5_04100W_A (C.albicans)	Conserved	CDS1
CTRG_05479		invasive growth: decreased. Fatty acid desaturase, essential protein involved in oleic acid synthesis; required for aerobic hyphal growth and chlamydospore formation; subject to hypoxic regulation; fluconazole-induced; caspofungin repressed; Hap43p-induced	C1_08360C_A (C.albicans)	Conserved	OLE1
CTRG_05483		hyphal growth: decreased. Squalene epoxidase, epoxidation of squalene to 2,3(S)-oxidosqualene; ergosterol biosynthesis; allylamine antifungal drug target; NADH reducing cofactor but S. cerevisiae Erg1 uses NADPH; flow model biofilm induced; Spider biofilm repressed	C1_08590C_A (C.albicans)	Conserved	ERG1
CTRG_05488		filamentous growth: increased. Phosphohistidine intermediate protein in a phosphorelay signal transduction pathway; residue His69 is the phosphoacceptor histidine; predicted to be soluble and cytosolic; functional homolog of S. cerevisiae Ypd1p	C1_07240W_A (C.albicans)	Conserved	YPD1
CTRG_05503		invasive growth: increased. Putative protein deacetylase, deacetylates tubulin in vitro; genetic evidence suggests that Set3p and Hos2p function together as a complex involved in regulation of white-opaque switching, filamentous growth and virulence	C3_00780W_A (C.albicans)	Conserved	HOS2
CTRG_05527		invasive growth: decreased. Has domain(s) with predicted diphthine synthase activity and role in peptidyl-diphthamide biosynthetic process from peptidyl-histidine	C5_03640W_A (C.albicans)	Conserved	C5_03640W_A
CTRG_05542		invasive growth: decreased. Has domain(s) with predicted diphthine synthase activity and role in peptidyl-diphthamide biosynthetic process from peptidyl-histidine	C5_03640W_A (C.albicans)	Conserved	C5_03640W_A
CTRG_05549		filamentous growth: normal. Amino acid permease; antigenic in human/mouse; 10-12 transmembrane regions; regulated by nitrogen source; alkaline, GlcNAc, phagocytosis induced; WT virulence in mice; Spider and flow model biofilm induced	C5_02790C_A (C.albicans)	Conserved	GAP1	orf19.4304
CTRG_05558		filamentous growth: normal. AAA-ATPase involved in transport from MVB to the vacuole and ESCRT-III complex disassembly; mutation decreases SAP secretion and virulence in murine intravenous infection; regulated by Gcn2p, Gcn4p; required for normal Rim8p processing	C5_03090W_A (C.albicans)	Conserved	VPS4
CTRG_05575		filamentous growth: increased. Putative transcription factor; involved in control of glucose-regulated gene expression; repressed by Rgt1; Spider biofilm induced	C3_07790W_A (C.albicans)	Conserved	STD1
CTRG_05586		filamentous growth: increased. P-Loop domain-containing protein of unknown function; transposon mutation affects filamentous growth; Spider biofilm induced	C3_07670W_A (C.albicans)	Conserved	C3_07670W_A
CTRG_05608		filamentous growth: increased. Triose-phosphate isomerase; antigenic in mouse/human; mutation affects filamentation; macrophage-repressed; protein in exponential and stationary growth phase yeast; possibly essential; flow model biofilm induced; Spider biofilm repressed	C3_07440W_A (C.albicans)	Conserved	TPI1
CTRG_05622		filamentous growth: abnormal. Ubiquitin precursor (polyubiquitin) contains 3 tandem repeats of the ubiquitin peptide that are processed to individual units; transcript induced by stress; mRNA in yeast and mycelia at similar abundance; Spider biofilm induced	C3_07270C_A (C.albicans)	Conserved	UBI4
CTRG_05635		filamentous growth: decreased. Putative histone deacetylase; involved in regulation of white-opaque switch; Spider biofilm repressed	C3_07000W_A (C.albicans)	Conserved	RPD31
CTRG_05645		invasive growth: decreased. Putative histone H3; farnesol regulated; Hap43-induced; rat catheter and Spider biofilm repressed	CR_06810W_A (C.albicans)	Conserved	HHT2
CTRG_05666		invasive growth: decreased. NAD-linked glyceraldehyde-3-phosphate dehydrogenase; binds fibronectin, laminin; at cell surface; antigenic in infection; farnesol-repressed; stationary phase-enriched; GlcNAc-induced; flow model biofilm induced; Spider biofilm repressed	C3_06870W_A (C.albicans)	Conserved	TDH3
CTRG_05668		hyphal growth: absent. Protein mannosyltransferase (PMT) with roles in hyphal growth and drug sensitivity; member of the PMT family which includes Pmt1p, Pmt2p, Pmt4p, Pmt5p, and Pmt6p; induced during cell wall regeneration; essential	C3_06890W_A (C.albicans)	Conserved	PMT2	orf19.6812
CTRG_05689		invasive growth: decreased. Ortholog(s) have P-P-bond-hydrolysis-driven protein transmembrane transporter activity, structural molecule activity	C3_06750W_A (C.albicans)	Conserved	C3_06750W_A
CTRG_05721	✓	germ tube formation: normal. Chitin synthase required for synthesis of long-chitin fibrils; nonessential; 8 or 9 membrane spanning regions; mRNA present in yeast and hyphae; induced during cell wall regeneration; flow model biofilm repressed	C3_00710W_A (C.albicans)	Conserved	CHS8
CTRG_05743		filamentous growth: decreased. Subunit of the RNA polymerase II mediator complex; involved in control of cytokinesis, morphogenesis, biofilm formation, virulence; cell-cycle regulated periodic mRNA expression	C4_04210C_A (C.albicans)	Conserved	SOH1
CTRG_05757		invasive growth: decreased. Putative isoleucyl-tRNA synthetase, the target of drugs including the cyclic beta-amino acid icofungipen/PLD-118/BAY-10-8888 and mupirocin; protein present in exponential and stationary growth phase yeast cultures	C6_04520W_A (C.albicans)	Conserved	ILS1
CTRG_05805		invasive growth: decreased. Ortholog(s) have role in establishment of cell polarity, mycelium development, spore germination and endoplasmic reticulum, hyphal tip, mitochondrion, plasma membrane localization	CR_10500C_A (C.albicans)	Conserved	CR_10500C_A
CTRG_05814		invasive growth: decreased. Ortholog(s) have peptide alpha-N-acetyltransferase activity, role in N-terminal protein amino acid acetylation, histone acetylation and NatA complex, cytosol, cytosolic ribosome, nucleus localization	CR_10400W_A (C.albicans)	Conserved	CR_10400W_A
CTRG_05819		filamentous growth: increased. Thioredoxin; involved in response to reactive oxygen species; biofilm, benomyl, flucytosine, peroxide, Hap43 induced; amphotericin B, caspofungin repressed; induced by human neutrophils; macrophage-repressed gene	CR_10350C_A (C.albicans)	Conserved	TRX1
CTRG_05824	✓	hyphal growth: decreased. Putative NADH-ubiquinone oxidoreductase; identified in detergent-resistant membrane fraction (possible lipid raft component); predicted N-terminal acetylation; repressed by nitric oxide	CR_10140W_A (C.albicans)	Conserved	CR_10140W_A
CTRG_05828		invasive growth: decreased. Inositol-1-phosphate synthase; antigenic in human; repressed by farnesol in biofilm or by caspofungin; upstream inositol/choline regulatory element; glycosylation predicted; rat catheter, flow model induced; Spider biofilm repressed	CR_10100C_A (C.albicans)	Conserved	INO1
CTRG_05843		invasive growth: decreased. Putative beta 2 subunit of the 20S proteasome; macrophage/pseudohyphal-repressed; Spider biofilm repressed	CR_10300W_A (C.albicans)	Conserved	PUP1
CTRG_05879		invasive growth: decreased. D-Arabinono-1,4-lactone oxidase involved in biosynthesis of dehydro-D-arabinono-1,4-lactone, which has a protective role against oxidative damage; plasma membrane-localized;required for full virulence in a mouse model of systemic infection	CR_09790W_A (C.albicans)	Conserved	ALO1
CTRG_05898		invasive growth: decreased. NADH-ubiquinone oxidoreductase subunit with roles in mitochondrial respiratory chain complex I assembly	CR_09550C_A (C.albicans)	Conserved	NUO1
CTRG_05906	✓	hyphal growth: decreased. Putative cysteine dioxygenases; role in conversion of cysteine to sulfite; transcript regulated upon white-opaque switch; rat catheter, Spider and flow model biofilm induced	CR_09180W_A (C.albicans)	Conserved	CDG1
CTRG_05936		filamentous growth: increased. 3-hydroxy-3-methylglutaryl coenzyme A synthase; ergosterol biosynthesis; sumoylation target; Tn mutation affects filamentation; amphotericin B, caspofungin repressed; exponential, stationary growth phase expressed; Spider biofilm repressed	CR_09160C_A (C.albicans)	Conserved	ERG13
CTRG_05949		invasive growth: decreased. Chitin synthase; nonessential; required for wild-type chitin deposition in hyphae; transcript regulated during dimorphic transition; Chs1 and Chs2, but not Chs3, are inhibited by the protoberberine HWY-289; flow model biofilm repressed	CR_09020C_A (C.albicans)	Conserved	CHS2	orf19.7298
CTRG_05955		hyphal growth: absent. Component of the Arp2/3 complex; required for virulence, hyphal growth, cell wall/cytoskeleton organization, not for endocytosis; mutation confers hypersensitivity to cytochalasin D; regulated by Gcn2 and Gcn4; Spider biofilm repressed	CR_08950W_A (C.albicans)	Conserved	ARP2	orf19.7292
CTRG_05971	✓	filamentous growth: decreased. Protein similar to S. cerevisiae Snq2p transporter; member of PDR subfamily of ABC family; transposon mutation affects filamentation; benomyl-induced transcription; detected at yeast-form cell plasma membrane by mass spec	C6_03840C_A (C.albicans)	Conserved	SNQ2
CTRG_06022		pseudohyphal growth: abnormal. F-box protein component of the SCF ubiquitin-ligase complex required for cell cycle progression; involved in negative control of pseudohyphal growth; Spider biofilm induced	C5_04600C_A (C.albicans)	Conserved	GRR1
CTRG_06124		hyphal growth: decreased.	Cd36_54760 (C.dubliniensis)	Conserved	CNB1
CTRG_06128	✓	hyphal growth: normal. heterotrimeric G protein alpha subunit; positive role in mating pheromone response; opaque-enriched transcript; transcript repressed by MTLa1-MTLalpha2; regulated by hemoglobin-responsive Hbr1 via MTL genes; rat catheter biofilm repressed	C5_05220W_A (C.albicans)	Conserved	CAG1
CTRG_06135		filamentous growth: decreased. Protein similar to S. cerevisiae Mrp2p, which is a component of the small subunit of the mitochondrial ribosome; transposon mutation affects filamentous growth	C5_05290C_A (C.albicans)	Conserved	MRP2
CTRG_06139		hyphal growth: decreased. Putative cis-prenyltransferase involved in dolichol synthesis; participates in endoplasmic reticulum (ER) protein sorting; flow model biofilm induced	C5_05330C_A (C.albicans)	Conserved	RER2
CTRG_06146		filamentous growth: increased. Ortholog of S. cerevisiae/S. pombe Apm1; a clathrin-associated protein complex (AP-	C5_05400W_A (C.albicans)	Conserved	APM1	orf19.4036
CTRG_06171		filamentous growth: decreased. Putative kynurenine 3-monooxygenase, involved in NAD biosynthesis; transposon mutation affects filamentous growth; Hap43p-repressed gene; oral infection upregulated; mutants have reduced capacity to damage oral epithelial cells	C3_00260C_A (C.albicans)	Conserved	BNA4	orf19.5443
CTRG_06214	✓	hyphal growth: decreased. Protein involved in regulation of DNA-damage-induced filamentous growth; putative component of cell cycle checkpoint; ortholog of <i>S. cerevisiae</i> Rad53p, protein kinase required for cell-cycle arrest in response to DNA damage	C3_03810W_A (C.albicans)	Conserved	RAD53	orf19.6936
CTRG_06220		invasive growth: decreased. Predicted plasma membrane associated protein phosphatase; required for normal filamentous growth; mRNA binds She3 and is localized to hyphal tips	C3_00570C_A (C.albicans)	Conserved	C3_00570C_A
CTRG_06236		invasive growth: decreased. Poly(A) polymerase, likely involved in mRNA polyadenylation; PAP is inhibited by parnafungin antifungals; non-sex gene located within the MTLa mating-type-like locus	C5_01780W_A (C.albicans)	Conserved	PAP1
✓ Seventy differentially expressed genes related with hyphae among three yeast-hyphae transition groups
Three hyphae realated genes were up-regulated in three yeast-hyphae transition groups
Up-regulated filamentation related genes in three yeast-hyphae transition groups
Gene ID in red refer to these genes were up-regulated in ZRCT52; while Gene ID in green means these genes were down-regulated in ZRCT 52
